# Supplementary material for: Crystal structure of N,N′-dibenzyl-3,3′-di­meth­oxy­benzidine
Source: Acta Crystallogr E Crystallogr Commun. 2018 Feb 2;74(Pt 3):271–4. doi: 10.1107/S2056989018001688 (PMC5947784; doi:10.1107/S2056989018001688)
Supplement: Supplementary file 1 [file e-74-00271-sup1.cif]

##############################################################################
#                                                                            #
# This CIF contains the data in a paper accepted for publication in          #
# Acta Crystallographica Section E. It conforms to the requirements of       #
# Notes for Authors for Acta Crystallographica Section E, and has been       #
# peer reviewed under the auspices of the IUCr Commission on Journals.       #
#                                                                            #
# Full details of the Crystallographic Information File format               #
# are given in the paper "The Crystallographic Information File (CIF):       #
# a New Standard Archive File for Crystallography" by S. R. Hall, F. H.      #
# Allen and I. D. Brown [Acta Cryst. (1991), A47, 655-685].                  #
#                                                                            #
# The current version of the core CIF dictionary is obtainable from          #
# ftp://ftp.iucr.org/pub/cif_core.dic.                                       #
#                                                                            #
# Software is freely available for graphical display of the structure(s)     #
# in this CIF. For information consult the CIF software page                 #
# http://www.iucr.org/resources/cif/software.                                #
#                                                                            #
# This file may be used for bona fide research purposes within the           #
# scientific community so long as proper attribution is given to the journal # 
# article from which it was obtained.                                        #
#                                                                            #
##############################################################################
data_I
_database_code_depnum_ccdc_archive 'CCDC 1820338'
_audit_creation_method     'SHELXL-2014/7'
_chemical_name_systematic
;
<i>N</i>,<i>N</i>'-dibenzyl-3,3'-dimethoxy-1,1'-biphenyl-4,4'-diamine
;
_chemical_name_common     ?
_chemical_formula_moiety     'C28 H28 N2 O2'
_chemical_formula_sum     'C28 H28 N2 O2'
_chemical_formula_iupac     'C28 H28 N2 O2'
_chemical_formula_weight     424.52
_chemical_melting_point     ?
_shelx_space_group_comment
;
The symmetry employed for this shelxl refinement is uniquely defined
by the following loop, which should always be used as a source of
symmetry information in preference to the above space-group names.
They are only intended as comments.
;
_space_group_crystal_system     triclinic
_space_group_name_H-M_alt     'P -1'
_space_group_name_Hall     '-P 1'
loop_
    _space_group_symop_operation_xyz
    'x, y, z'
    '-x, -y, -z'
_cell_length_a     4.7089(2)
_cell_length_b     9.6760(4)
_cell_length_c     12.1952(5)
_cell_angle_alpha     93.387(3)
_cell_angle_beta     92.165(2)
_cell_angle_gamma     103.180(2)
_cell_volume     539.32(4)
_cell_formula_units_Z     1
_cell_measurement_reflns_used     5519
_cell_measurement_theta_min     2.64
_cell_measurement_theta_max     28.02
_cell_measurement_temperature     173(2)
_exptl_crystal_description     plate
_exptl_crystal_colour     yellow
_exptl_crystal_size_max     0.310
_exptl_crystal_size_mid     0.180
_exptl_crystal_size_min     0.060
_exptl_crystal_density_diffrn     1.307
_exptl_crystal_density_meas     ?
_exptl_crystal_density_method     ?
_exptl_crystal_F_000     226
_exptl_absorpt_coefficient_mu     0.082
_exptl_absorpt_correction_type     multi-scan
_exptl_absorpt_process_details
;
(SADABS; Bruker, 2014)
;
_shelx_estimated_absorpt_T_min     0.975
_shelx_estimated_absorpt_T_max     0.995
_exptl_absorpt_correction_T_min     0.6593
_exptl_absorpt_correction_T_max     0.7457
_diffrn_ambient_temperature     173(2)
_diffrn_radiation_type     MoK\a
_diffrn_radiation_wavelength     0.71073
_diffrn_measurement_device_type     'Bruker APEXII CCD'
_diffrn_measurement_method     '\f and \w scans'
_diffrn_detector_area_resol_mean     ?
_diffrn_reflns_number     6528
_diffrn_reflns_av_R_equivalents     0.0192
_diffrn_reflns_theta_min     1.675
_diffrn_reflns_theta_max     24.987
_diffrn_reflns_theta_full     24.987
_diffrn_measured_fraction_theta_max     0.992
_diffrn_measured_fraction_theta_full     0.992
_diffrn_reflns_limit_h_min     -5
_diffrn_reflns_limit_h_max     5
_diffrn_reflns_limit_k_min     -11
_diffrn_reflns_limit_k_max     11
_diffrn_reflns_limit_l_min     -13
_diffrn_reflns_limit_l_max     14
_refine_special_details     ?
_reflns_number_total     1888
_reflns_number_gt     1683
_reflns_threshold_expression     'I > 2\s(I)'
_refine_ls_structure_factor_coef     Fsqd
_refine_ls_matrix_type     full
_refine_ls_R_factor_all     0.0526
_refine_ls_R_factor_gt     0.0483
_refine_ls_wR_factor_gt     0.1414
_refine_ls_wR_factor_ref     0.1451
_refine_ls_goodness_of_fit_ref     1.095
_refine_ls_restrained_S_all     1.095
_refine_ls_number_reflns     1888
_refine_ls_number_parameters     156
_refine_ls_number_restraints     6
_refine_ls_hydrogen_treatment     constr
_refine_ls_weighting_scheme     calc
_refine_ls_weighting_details
              'w=1/[\s^2^(Fo^2^)+(0.0797P)^2^+0.2226P] where P=(Fo^2^+2Fc^2^)/3'
_atom_sites_solution_hydrogens     geom
_atom_sites_solution_primary     ?
_atom_sites_solution_secondary     ?
_refine_ls_shift/su_max     0.000
_refine_ls_shift/su_mean     0.000
_refine_diff_density_max     0.366
_refine_diff_density_min     -0.602
_refine_ls_extinction_method     none
_refine_ls_extinction_coef     .
loop_
    _atom_type_symbol
    _atom_type_description
    _atom_type_scat_dispersion_real
    _atom_type_scat_dispersion_imag
    _atom_type_scat_source
    'C' 'C' 0.0033 0.0016
                         'International Tables Vol C Tables 4.2.6.8 and 6.1.1.4'
    'H' 'H' 0.0000 0.0000
                         'International Tables Vol C Tables 4.2.6.8 and 6.1.1.4'
    'N' 'N' 0.0061 0.0033
                         'International Tables Vol C Tables 4.2.6.8 and 6.1.1.4'
    'O' 'O' 0.0106 0.0060
                         'International Tables Vol C Tables 4.2.6.8 and 6.1.1.4'
_computing_data_collection
;
APEX2 (Bruker, 2014)
;
_computing_cell_refinement
;
SAINT (Bruker, 2014)
;
_computing_data_reduction
;
SAINT (Bruker, 2014)
;
_computing_structure_solution
;
SHELXS97 (Sheldrick, 2008)
;
_computing_structure_refinement
;
SHELXL2014 (Sheldrick, 2015)
;
_computing_molecular_graphics
;
DIAMOND (Brandenburg, 2010)
;
_computing_publication_material
;
SHELXTL (Sheldrick, 2008) and publCIF (Westrip, 2010)
;
loop_
    _atom_site_type_symbol
    _atom_site_label
    _atom_site_fract_x
    _atom_site_fract_y
    _atom_site_fract_z
    _atom_site_U_iso_or_equiv
    _atom_site_adp_type
    _atom_site_calc_flag
    _atom_site_occupancy
    _atom_site_disorder_assembly
    _atom_site_disorder_group
    O O1 0.2453(3) 0.22554(13) 0.81729(9) 0.0350(4) Uani d 1 . .
    N N1 0.6872(3) 0.38961(16) 0.72486(12) 0.0367(4) Uani d 1 . .
    H H1 0.6890 0.3862 0.7968 0.044 Uiso calc 1 A 1
    C C1 -0.0076(4) 0.15213(19) 0.86818(14) 0.0355(4) Uani d 1 . .
    H H1A -0.1827 0.1701 0.8312 0.053 Uiso calc 1 . .
    H H1B 0.0024 0.1860 0.9459 0.053 Uiso calc 1 . .
    H H1C -0.0163 0.0498 0.8625 0.053 Uiso calc 1 . .
    C C2 0.2594(3) 0.19646(17) 0.70622(13) 0.0275(4) Uani d 1 . .
    C C3 0.0682(3) 0.08840(16) 0.64431(13) 0.0270(4) Uani d 1 . .
    H H3 -0.0911 0.0316 0.6786 0.032 Uiso calc 1 . .
    C C4 0.1022(3) 0.06000(16) 0.53238(13) 0.0261(4) Uani d 1 . .
    C C5 0.3347(4) 0.14802(18) 0.48559(14) 0.0328(4) Uani d 1 . .
    H H5 0.3646 0.1318 0.4098 0.039 Uiso calc 1 . .
    C C6 0.5243(4) 0.25895(18) 0.54660(14) 0.0329(4) Uani d 1 . .
    H H6 0.6790 0.3178 0.5114 0.039 Uiso calc 1 . .
    C C7 0.4931(3) 0.28575(17) 0.65775(14) 0.0284(4) Uani d 1 . .
    C C8 0.8843(16) 0.5024(3) 0.6758(5) 0.0414(13) Uani d 0.779(18) B 1
    H H8A 0.7710 0.5531 0.6291 0.050 Uiso calc 0.779(18) B 1
    H H8B 1.0144 0.4613 0.6282 0.050 Uiso calc 0.779(18) B 1
    C C8' 0.791(3) 0.4999(12) 0.7085(11) 0.023(3) Uani d 0.221(18) B 2
    H H8'1 0.6326 0.5513 0.7158 0.028 Uiso calc 0.221(18) B 2
    H H8'2 0.8268 0.4949 0.6291 0.028 Uiso calc 0.221(18) B 2
    C C9 1.0656(4) 0.60586(18) 0.76161(15) 0.0336(4) Uani d 1 . .
    C C10 1.1686(4) 0.56526(18) 0.86005(15) 0.0373(5) Uani d 1 . .
    H H10 1.1067 0.4695 0.8787 0.045 Uiso calc 1 . .
    C C11 1.3596(4) 0.66246(19) 0.93095(14) 0.0368(4) Uani d 1 . .
    H H11 1.4302 0.6334 0.9978 0.044 Uiso calc 1 . .
    C C12 1.4480(4) 0.80198(18) 0.90472(15) 0.0370(4) Uani d 1 . .
    H H12 1.5781 0.8693 0.9538 0.044 Uiso calc 1 . .
    C C13 1.3474(4) 0.84355(18) 0.80734(15) 0.0357(4) Uani d 1 . .
    H H13 1.4098 0.9394 0.7889 0.043 Uiso calc 1 . .
    C C14 1.1558(4) 0.74595(18) 0.73633(14) 0.0339(4) Uani d 1 . .
    H H14 1.0855 0.7754 0.6696 0.041 Uiso calc 1 . .
loop_
    _atom_site_aniso_label
    _atom_site_aniso_U_11
    _atom_site_aniso_U_22
    _atom_site_aniso_U_33
    _atom_site_aniso_U_12
    _atom_site_aniso_U_13
    _atom_site_aniso_U_23
    O1 0.0359(7) 0.0396(7) 0.0222(6) -0.0042(5) 0.0004(5) -0.0061(5)
    N1 0.0347(8) 0.0398(9) 0.0262(8) -0.0081(7) 0.0009(6) -0.0086(6)
    C1 0.0359(9) 0.0416(10) 0.0252(9) 0.0021(7) 0.0029(7) -0.0022(7)
    C2 0.0303(8) 0.0285(8) 0.0224(8) 0.0056(6) -0.0033(6) -0.0015(6)
    C3 0.0277(8) 0.0256(8) 0.0253(8) 0.0017(6) -0.0015(6) 0.0008(6)
    C4 0.0270(8) 0.0258(8) 0.0244(8) 0.0050(7) -0.0047(7) -0.0001(6)
    C5 0.0333(9) 0.0375(9) 0.0228(8) -0.0001(7) -0.0019(7) -0.0028(7)
    C6 0.0307(9) 0.0339(9) 0.0286(9) -0.0033(7) 0.0007(7) 0.0001(7)
    C7 0.0265(8) 0.0285(8) 0.0273(9) 0.0025(6) -0.0043(6) -0.0023(6)
    C8 0.048(2) 0.0322(14) 0.037(3) -0.0026(15) -0.014(2) -0.0002(13)
    C8' 0.022(4) 0.029(4) 0.018(4) 0.005(3) 0.011(3) 0.003(3)
    C9 0.0356(9) 0.0290(9) 0.0328(9) 0.0032(7) -0.0054(7) -0.0041(7)
    C10 0.0454(10) 0.0255(8) 0.0366(10) 0.0003(7) -0.0055(8) 0.0017(7)
    C11 0.0429(10) 0.0362(10) 0.0272(9) 0.0023(8) -0.0065(8) 0.0008(7)
    C12 0.0346(9) 0.0331(9) 0.0367(10) -0.0027(7) -0.0055(8) -0.0056(7)
    C13 0.0351(9) 0.0276(9) 0.0405(10) -0.0009(7) 0.0001(8) 0.0033(7)
    C14 0.0368(9) 0.0337(9) 0.0298(9) 0.0055(7) -0.0010(7) 0.0033(7)
_geom_special_details
;
 All esds (except the esd in the dihedral angle between two l.s. planes)
 are estimated using the full covariance matrix.  The cell esds are taken
 into account individually in the estimation of esds in distances, angles
 and torsion angles; correlations between esds in cell parameters are only
 used when they are defined by crystal symmetry.  An approximate (isotropic)
 treatment of cell esds is used for estimating esds involving l.s. planes.
;
loop_
    _geom_bond_atom_site_label_1
    _geom_bond_atom_site_label_2
    _geom_bond_site_symmetry_2
    _geom_bond_distance
    _geom_bond_publ_flag
    O1 C2 . 1.374(2) ?
    O1 C1 . 1.425(2) ?
    N1 C8' . 1.100(12) ?
    N1 C7 . 1.394(2) ?
    N1 C8 . 1.438(7) ?
    N1 H1 . 0.8800 ?
    C1 H1A . 0.9800 ?
    C1 H1B . 0.9800 ?
    C1 H1C . 0.9800 ?
    C2 C3 . 1.378(2) ?
    C2 C7 . 1.408(2) ?
    C3 C4 . 1.399(2) ?
    C3 H3 . 0.9500 ?
    C4 C5 . 1.389(2) ?
    C4 C4 2_556 1.491(3) ?
    C5 C6 . 1.386(2) ?
    C5 H5 . 0.9500 ?
    C6 C7 . 1.385(2) ?
    C6 H6 . 0.9500 ?
    C8 C9 . 1.498(3) ?
    C8 H8A . 0.9900 ?
    C8 H8B . 0.9900 ?
    C8' C9 . 1.549(11) ?
    C8' H8'1 . 0.9900 ?
    C8' H8'2 . 0.9900 ?
    C9 C14 . 1.382(2) ?
    C9 C10 . 1.389(3) ?
    C10 C11 . 1.379(2) ?
    C10 H10 . 0.9500 ?
    C11 C12 . 1.379(2) ?
    C11 H11 . 0.9500 ?
    C12 C13 . 1.377(3) ?
    C12 H12 . 0.9500 ?
    C13 C14 . 1.383(2) ?
    C13 H13 . 0.9500 ?
    C14 H14 . 0.9500 ?
loop_
    _geom_angle_atom_site_label_1
    _geom_angle_atom_site_label_2
    _geom_angle_atom_site_label_3
    _geom_angle_site_symmetry_1
    _geom_angle_site_symmetry_3
    _geom_angle
    _geom_angle_publ_flag
    C2 O1 C1 . . 117.19(12) ?
    C8' N1 C7 . . 129.4(6) ?
    C7 N1 C8 . . 119.6(2) ?
    C7 N1 H1 . . 120.2 ?
    C8 N1 H1 . . 120.2 ?
    O1 C1 H1A . . 109.5 ?
    O1 C1 H1B . . 109.5 ?
    H1A C1 H1B . . 109.5 ?
    O1 C1 H1C . . 109.5 ?
    H1A C1 H1C . . 109.5 ?
    H1B C1 H1C . . 109.5 ?
    O1 C2 C3 . . 124.56(15) ?
    O1 C2 C7 . . 114.59(14) ?
    C3 C2 C7 . . 120.84(15) ?
    C2 C3 C4 . . 121.84(15) ?
    C2 C3 H3 . . 119.1 ?
    C4 C3 H3 . . 119.1 ?
    C5 C4 C3 . . 116.84(15) ?
    C5 C4 C4 . 2_556 122.18(18) ?
    C3 C4 C4 . 2_556 120.98(18) ?
    C6 C5 C4 . . 121.75(16) ?
    C6 C5 H5 . . 119.1 ?
    C4 C5 H5 . . 119.1 ?
    C7 C6 C5 . . 121.41(16) ?
    C7 C6 H6 . . 119.3 ?
    C5 C6 H6 . . 119.3 ?
    C6 C7 N1 . . 124.04(15) ?
    C6 C7 C2 . . 117.31(15) ?
    N1 C7 C2 . . 118.54(15) ?
    N1 C8 C9 . . 111.4(4) ?
    N1 C8 H8A . . 109.3 ?
    C9 C8 H8A . . 109.3 ?
    N1 C8 H8B . . 109.3 ?
    C9 C8 H8B . . 109.3 ?
    H8A C8 H8B . . 108.0 ?
    N1 C8' C9 . . 131.8(9) ?
    N1 C8' H8'1 . . 104.3 ?
    C9 C8' H8'1 . . 104.3 ?
    N1 C8' H8'2 . . 104.3 ?
    C9 C8' H8'2 . . 104.3 ?
    H8'1 C8' H8'2 . . 105.6 ?
    C14 C9 C10 . . 118.83(15) ?
    C14 C9 C8 . . 117.8(2) ?
    C10 C9 C8 . . 123.1(2) ?
    C14 C9 C8' . . 124.5(4) ?
    C10 C9 C8' . . 114.0(5) ?
    C11 C10 C9 . . 120.71(16) ?
    C11 C10 H10 . . 119.6 ?
    C9 C10 H10 . . 119.6 ?
    C10 C11 C12 . . 119.89(16) ?
    C10 C11 H11 . . 120.1 ?
    C12 C11 H11 . . 120.1 ?
    C13 C12 C11 . . 119.95(16) ?
    C13 C12 H12 . . 120.0 ?
    C11 C12 H12 . . 120.0 ?
    C12 C13 C14 . . 120.10(16) ?
    C12 C13 H13 . . 120.0 ?
    C14 C13 H13 . . 120.0 ?
    C9 C14 C13 . . 120.52(16) ?
    C9 C14 H14 . . 119.7 ?
    C13 C14 H14 . . 119.7 ?
loop_
    _geom_torsion_atom_site_label_1
    _geom_torsion_atom_site_label_2
    _geom_torsion_atom_site_label_3
    _geom_torsion_atom_site_label_4
    _geom_torsion_site_symmetry_1
    _geom_torsion_site_symmetry_2
    _geom_torsion_site_symmetry_3
    _geom_torsion_site_symmetry_4
    _geom_torsion
    _geom_torsion_publ_flag
    C1 O1 C2 C3 . . . . -9.3(2) ?
    C1 O1 C2 C7 . . . . 171.68(14) ?
    O1 C2 C3 C4 . . . . -176.98(14) ?
    C7 C2 C3 C4 . . . . 1.9(2) ?
    C2 C3 C4 C5 . . . . -1.4(2) ?
    C2 C3 C4 C4 . . . 2_556 178.26(16) ?
    C3 C4 C5 C6 . . . . -0.1(3) ?
    C4 C4 C5 C6 2_556 . . . -179.73(17) ?
    C4 C5 C6 C7 . . . . 1.0(3) ?
    C5 C6 C7 N1 . . . . 175.71(16) ?
    C5 C6 C7 C2 . . . . -0.5(3) ?
    C8' N1 C7 C6 . . . . 43.5(11) ?
    C8 N1 C7 C6 . . . . 18.3(4) ?
    C8' N1 C7 C2 . . . . -140.3(11) ?
    C8 N1 C7 C2 . . . . -165.6(3) ?
    O1 C2 C7 C6 . . . . 178.08(14) ?
    C3 C2 C7 C6 . . . . -0.9(2) ?
    O1 C2 C7 N1 . . . . 1.6(2) ?
    C3 C2 C7 N1 . . . . -177.38(14) ?
    C7 N1 C8 C9 . . . . 177.7(3) ?
    C7 N1 C8' C9 . . . . -160.1(9) ?
    N1 C8 C9 C14 . . . . -149.9(3) ?
    N1 C8 C9 C10 . . . . 36.3(6) ?
    N1 C8' C9 C14 . . . . -175.1(12) ?
    N1 C8' C9 C10 . . . . -13.8(19) ?
    C14 C9 C10 C11 . . . . -0.6(3) ?
    C8 C9 C10 C11 . . . . 173.1(4) ?
    C8' C9 C10 C11 . . . . -163.1(6) ?
    C9 C10 C11 C12 . . . . 0.6(3) ?
    C10 C11 C12 C13 . . . . -0.6(3) ?
    C11 C12 C13 C14 . . . . 0.6(3) ?
    C10 C9 C14 C13 . . . . 0.6(3) ?
    C8 C9 C14 C13 . . . . -173.5(4) ?
    C8' C9 C14 C13 . . . . 161.1(7) ?
    C12 C13 C14 C9 . . . . -0.6(3) ?
loop_
    _geom_hbond_atom_site_label_D
    _geom_hbond_atom_site_label_H
    _geom_hbond_atom_site_label_A
    _geom_hbond_site_symmetry_A
    _geom_hbond_distance_DH
    _geom_hbond_distance_HA
    _geom_hbond_distance_DA
    _geom_hbond_angle_DHA
    C10 H10 O1 1_655 0.95 2.66 3.400(2) 134.9
    N1 H1 O1 . 0.88 2.33 2.6464(19) 100.9
_shelx_hkl_file
;
   1  -1   0    9.80    0.40
   1  -1   0    9.70    0.30
   1  -1   0    9.60    0.30
   1  -1   0    9.60    0.40
  -1   1   0    8.80    0.50
  -1   1   0    9.70    0.40
  -1   1   0    9.50    0.30
   2  -2   0   46.40    1.40
   2  -2   0   47.30    1.60
   2  -2   0   45.80    1.60
  -2   2   0   44.70    1.50
  -2   2   0   44.80    1.70
  -2   2   0   44.90    1.30
   3  -3   0  150.38    4.40
   3  -3   0  154.68    4.70
   3  -3   0  148.69    4.60
  -3   3   0  148.89    4.50
  -3   3   0  151.18    4.80
   4  -4   0   40.70    1.60
   4  -4   0   39.90    1.80
  -4   4   0   43.70    2.20
   5  -5   0   12.20    1.30
   5  -5   0   15.90    1.10
  -5   5   0   16.00    1.80
   6  -6   0    1.90    0.90
   6  -6   0    4.30    0.80
  -6   6   0    3.40    1.50
  -5   6   0   18.20    1.90
   5  -6   0   15.50    1.40
   5  -6   0   16.20    1.10
  -4   5   0  133.29    4.70
   4  -5   0  126.99    4.30
   4  -5   0  134.99    4.10
  -3   4   0  105.29    3.60
  -3   4   0  102.59    3.30
   3  -4   0  103.09    3.40
   3  -4   0  107.29    3.40
   3  -4   0  105.99    3.20
  -2   3   0  350.86    9.60
  -2   3   0  331.47    9.70
   2  -3   0  336.27    9.40
   2  -3   0  350.16    9.60
   2  -3   0  354.66    9.70
  -1   2   0 7314.07  206.08
  -1   2   0 7061.19  205.38
   1  -2   0 7458.85  205.88
   1  -2   0 7328.17  202.28
   1  -2   0 7564.84  202.68
   1  -2   0 7512.05  207.58
   0   1   0   -0.60    0.10
   0   1   0   -0.80    0.10
   0   1   0   -0.50    0.10
   0  -1   0   -0.70    0.10
   0  -1   0   -0.70    0.10
   0  -1   0   -0.40    0.10
   1   0   0   21.50    0.70
   1   0   0   19.80    0.70
  -1   0   0   20.60    0.80
  -1   0   0   21.40    0.70
  -1   0   0   21.50    0.60
  -1   0   0   21.90    0.80
   2  -1   0  306.97    8.50
   2  -1   0  312.77    8.50
   2  -1   0  306.77    8.60
   2  -1   0  316.87    8.60
  -2   1   0  303.37    8.60
  -2   1   0  305.17    8.70
  -2   1   0  302.57    8.30
   3  -2   0   38.70    1.50
   3  -2   0   39.00    1.40
   3  -2   0   38.40    1.60
  -3   2   0   37.00    1.50
  -3   2   0   39.40    1.80
   4  -3   0   28.00    1.20
   4  -3   0   30.00    1.50
  -4   3   0   29.80    1.80
   5  -4   0   -0.80    0.50
   5  -4   0    0.10    0.30
  -5   4   0   -1.20    0.80
   6  -5   0   -0.70    0.70
   6  -5   0    1.60    0.60
  -5   7   0    4.40    1.20
   5  -7   0    2.20    0.90
   5  -7   0    3.40    0.60
  -4   6   0   12.40    1.40
   4  -6   0   10.30    0.80
   4  -6   0   11.40    1.10
  -3   5   0   56.79    2.00
  -3   5   0   57.09    2.40
   3  -5   0   59.59    2.20
   3  -5   0   58.89    2.20
   3  -5   0   59.89    2.00
  -2   4   0  133.69    4.10
  -2   4   0  136.09    3.90
   2  -4   0  136.09    4.00
   2  -4   0  128.99    3.80
   2  -4   0  130.19    3.80
   2  -4   0  132.59    4.00
  -1   3   0  527.75   14.00
  -1   3   0  500.05   14.10
   1  -3   0  513.45   14.10
   1  -3   0  524.05   14.10
   1  -3   0  504.35   14.00
   1  -3   0  528.55   14.00
   0   2   0 1577.14   43.00
   0   2   0 1613.34   44.10
   0  -2   0 1593.14   44.20
   0  -2   0 1528.65   49.00
   0  -2   0 1506.65   47.10
   0  -2   0 1680.83   43.10
   1   1   0  107.79    2.90
   1   1   0  106.29    2.90
   1   1   0   97.69    2.90
  -1  -1   0  103.89    2.90
  -1  -1   0  100.29    3.00
  -1  -1   0   96.79    2.80
  -1  -1   0  101.89    3.00
   2   0   0    6.10    0.50
   2   0   0    6.00    0.40
   2   0   0    6.20    0.30
  -2   0   0    6.30    0.30
  -2   0   0    6.00    0.50
  -2   0   0    6.20    0.30
  -2   0   0    6.40    0.60
   3  -1   0   73.99    2.30
   3  -1   0   75.39    2.50
   3  -1   0   79.89    2.60
  -3   1   0   76.99    2.80
  -3   1   0   72.09    2.50
  -3   1   0   73.09    2.10
   4  -2   0    1.80    0.60
   4  -2   0    2.30    0.40
  -4   2   0    1.70    0.70
   5  -3   0   17.00    1.40
   5  -3   0   21.00    1.20
  -5   3   0   21.70    1.90
   6  -4   0    2.80    0.60
   6  -4   0    1.60    0.80
  -5   8   0    8.40    1.50
   5  -8   0    8.20    1.20
   5  -8   0    8.20    0.90
  -4   7   0    6.50    1.20
   4  -7   0    5.50    0.90
   4  -7   0    6.10    0.70
  -3   6   0   76.09    2.70
   3  -6   0   67.49    2.50
   3  -6   0   61.99    2.20
  -2   5   0  283.27    8.00
  -2   5   0  292.47    8.30
   2  -5   0  289.67    8.20
   2  -5   0  290.57    8.20
   2  -5   0  280.27    8.00
   2  -5   0  285.97    8.00
  -1   4   0    9.10    0.50
  -1   4   0    7.90    0.50
   1  -4   0    8.90    0.50
   1  -4   0    9.10    0.50
   1  -4   0    7.90    0.40
   0   3   0 1013.30   29.10
   0   3   0 1066.79   28.90
   0  -3   0 1102.69   29.30
   0  -3   0 1092.39   29.10
   0  -3   0 1046.50   28.90
   0  -3   0 1081.89   29.20
   1   2   0   -0.10    0.10
   1   2   0    0.20    0.10
   1   2   0   -0.10    0.10
  -1  -2   0    0.00    0.20
  -1  -2   0   -0.10    0.10
  -1  -2   0   -0.20    0.10
  -1  -2   0   -0.10    0.10
   2   1   0    4.20    0.50
   2   1   0    3.40    0.40
   2   1   0    3.30    0.30
  -2  -1   0    2.90    0.30
  -2  -1   0    3.30    0.40
  -2  -1   0    3.40    0.30
  -2  -1   0    3.70    0.50
   3   0   0    4.20    0.50
   3   0   0    3.40    0.50
   3   0   0    3.60    0.40
  -3   0   0    4.00    0.50
  -3   0   0    4.70    0.70
  -3   0   0    3.80    0.30
  -3   0   0    4.20    0.30
   4  -1   0   27.10    1.20
   4  -1   0   28.10    1.40
   4  -1   0   27.90    1.50
  -4   1   0   29.50    1.80
   5  -2   0    0.20    0.60
   5  -2   0    0.40    0.40
  -5   2   0    1.40    0.90
   6  -3   0    3.40    0.90
   6  -3   0    4.50    0.70
  -5   9   0    8.70    1.50
   5  -9   0    8.80    1.20
   5  -9   0    8.70    0.90
  -4   8   0   26.70    1.90
   4  -8   0   22.70    1.60
   4  -8   0   23.40    1.20
  -3   7   0    0.30    0.50
   3  -7   0    0.40    0.30
   3  -7   0   -0.10    0.20
   3  -7   0    1.10    0.50
  -2   6   0   22.00    1.20
   2  -6   0   22.20    1.10
   2  -6   0   20.80    1.10
   2  -6   0   21.20    0.90
   2  -6   0   22.80    0.90
  -1   5   0   26.50    1.00
  -1   5   0   27.30    1.20
  -1   5   0   27.20    1.10
   1  -5   0   27.70    1.00
   1  -5   0   27.10    1.10
   1  -5   0   27.90    1.10
   0   4   0    4.50    0.20
   0   4   0    4.50    0.30
   0  -4   0    4.10    0.30
   0  -4   0    4.00    0.30
   0  -4   0    5.30    0.30
   0  -4   0    4.80    0.40
   0  -4   0    4.70    0.30
   1   3   0   28.80    1.00
   1   3   0   29.00    1.00
   1   3   0   29.00    0.90
  -1  -3   0   28.00    1.10
  -1  -3   0   29.90    1.10
  -1  -3   0   29.00    1.10
  -1  -3   0   28.80    0.90
   2   2   0    1.20    0.20
   2   2   0    0.80    0.20
   2   2   0    0.80    0.20
  -2  -2   0    0.90    0.30
  -2  -2   0    1.30    0.30
  -2  -2   0    1.20    0.20
  -2  -2   0    0.70    0.20
   3   1   0  466.55   13.00
   3   1   0  458.75   12.90
   3   1   0  460.55   12.90
   3   1   0  483.25   13.10
  -3  -1   0  466.75   13.30
  -3  -1   0  460.35   13.10
  -3  -1   0  475.95   12.70
  -3  -1   0  461.25   12.80
   4   0   0    3.50    0.50
   4   0   0    3.40    0.60
   4   0   0    1.80    0.50
  -4   0   0    3.20    0.80
   5  -1   0   19.70    1.10
   5  -1   0   17.30    1.40
  -5   1   0   22.00    1.90
   6  -2   0    5.70    1.00
   6  -2   0    5.70    0.80
  -4   9   0    1.70    0.90
   4  -9   0    0.30    0.70
   4  -9   0    1.70    0.50
  -3   8   0    3.20    0.80
   3  -8   0    5.00    0.80
   3  -8   0    3.20    0.60
   3  -8   0    3.60    0.50
  -2   7   0  124.19    4.10
   2  -7   0  122.89    3.80
   2  -7   0  122.09    4.00
   2  -7   0  125.09    3.90
   2  -7   0  122.69    3.70
  -1   6   0   33.20    1.30
  -1   6   0   31.80    1.40
  -1   6   0   34.70    1.40
   1  -6   0   32.80    1.30
   1  -6   0   35.20    1.30
   1  -6   0   33.70    1.20
   0   5   0  137.49    3.90
   0   5   0  137.59    4.20
   0  -5   0  142.39    4.20
   0  -5   0  146.19    4.10
   0  -5   0  147.39    4.20
   0  -5   0  139.69    4.00
   0  -5   0  142.89    4.20
   1   4   0    5.10    0.40
   1   4   0    5.50    0.30
   1   4   0    4.90    0.40
  -1  -4   0    5.40    0.40
  -1  -4   0    5.40    0.40
  -1  -4   0    6.10    0.40
  -1  -4   0    5.60    0.40
   2   3   0    0.20    0.20
   2   3   0    0.10    0.20
   2   3   0   -0.10    0.10
  -2  -3   0    0.20    0.30
  -2  -3   0    0.20    0.20
  -2  -3   0   -0.20    0.10
  -2  -3   0    0.10    0.10
   3   2   0    1.30    0.30
   3   2   0    1.80    0.30
   3   2   0    1.20    0.20
   3   2   0    1.50    0.40
  -3  -2   0    0.80    0.20
  -3  -2   0    1.30    0.50
  -3  -2   0    1.10    0.40
  -3  -2   0    1.00    0.30
   4   1   0    6.70    0.60
   4   1   0    5.40    0.70
   4   1   0    7.00    0.80
  -4  -1   0    8.80    1.10
   5   0   0   51.59    2.30
   5   0   0   55.39    2.10
   6  -1   0    1.30    0.60
   6  -1   0    1.10    0.60
  -4  10   0   13.00    1.70
   4 -10   0   16.00    1.60
   4 -10   0   15.10    1.10
  -3   9   0    3.50    0.90
   3  -9   0    3.30    0.80
   3  -9   0    2.40    0.40
  -2   8   0   40.80    1.90
   2  -8   0   39.30    1.50
   2  -8   0   40.30    1.80
   2  -8   0   40.20    1.60
  -1   7   0    8.90    0.80
  -1   7   0    8.70    0.80
   1  -7   0    7.40    0.60
   1  -7   0    9.40    0.50
   1  -7   0    8.80    0.70
   0   6   0   48.60    1.70
   0  -6   0   47.80    1.80
   0  -6   0   48.50    1.50
   0  -6   0   46.80    1.70
   0  -6   0   48.90    1.70
   1   5   0   67.69    2.20
   1   5   0   68.39    2.00
   1   5   0   67.09    2.10
  -1  -5   0   65.59    2.20
  -1  -5   0   67.69    2.30
  -1  -5   0   65.19    2.20
  -1  -5   0   65.49    2.00
   2   4   0  110.19    3.40
   2   4   0  115.29    3.30
   2   4   0  112.19    3.40
  -2  -4   0  110.39    3.50
  -2  -4   0  115.29    3.50
  -2  -4   0  108.79    3.30
  -2  -4   0  111.79    3.60
   3   3   0  285.67    8.40
   3   3   0  305.27    8.50
   3   3   0  297.97    8.30
  -3  -3   0  292.27    8.40
  -3  -3   0  293.37    8.70
  -3  -3   0  287.57    8.20
  -3  -3   0  296.77    8.60
   4   2   0  425.66   12.10
   4   2   0  428.76   12.30
   4   2   0  419.46   12.40
  -4  -2   0  456.95   12.80
   5   1   0   26.80    1.50
   5   1   0   25.90    1.40
   6   0   0    3.80    0.80
   6   0   0    5.50    0.80
  -4  11   0    0.50    0.90
   4 -11   0    1.00    0.50
   4 -11   0    0.60    0.80
  -3  10   0   18.70    1.70
   3 -10   0   17.80    1.10
   3 -10   0   16.90    1.50
  -2   9   0   99.99    3.60
   2  -9   0   96.39    3.10
   2  -9   0   98.09    3.30
   2  -9   0   95.19    3.50
  -1   8   0   64.69    2.40
  -1   8   0   64.79    2.40
   1  -8   0   64.79    2.30
   1  -8   0   64.49    2.10
   0   7   0   21.60    1.10
   0  -7   0   22.10    1.10
   0  -7   0   17.90    0.80
   0  -7   0   19.50    1.00
   1   6   0  108.99    3.20
   1   6   0  115.99    3.50
   1   6   0  112.29    3.20
  -1  -6   0  105.19    3.40
  -1  -6   0  112.79    3.50
  -1  -6   0  112.59    3.60
  -1  -6   0  111.69    3.30
   2   5   0   70.19    2.20
   2   5   0   69.69    2.30
   2   5   0   70.19    2.20
   2   5   0   69.39    2.30
  -2  -5   0   67.89    2.40
  -2  -5   0   71.79    2.50
  -2  -5   0   67.99    2.20
  -2  -5   0   70.19    2.50
   3   4   0 1225.98   33.80
   3   4   0 1242.78   33.70
   3   4   0 1207.68   33.80
  -3  -4   0 1281.77   34.10
  -3  -4   0 1233.88   33.90
  -3  -4   0 1255.17   33.60
   4   3   0   -0.20    0.40
   4   3   0   -0.30    0.30
   4   3   0   -0.10    0.30
  -4  -3   0   -0.20    0.30
   5   2   0    0.10    0.40
   5   2   0   -0.10    0.40
  -3  11   0   31.10    2.20
   3 -11   0   31.90    2.00
   3 -11   0   32.70    1.50
  -2  10   0    3.60    0.80
   2 -10   0    4.20    0.50
   2 -10   0    4.70    0.70
   2 -10   0    4.20    0.80
  -1   9   0   19.10    1.20
  -1   9   0   20.50    1.30
   1  -9   0   20.10    1.10
   1  -9   0   18.10    0.90
   0   8   0    1.80    0.40
   0  -8   0    1.80    0.40
   0  -8   0    1.40    0.30
   1   7   0   90.09    3.00
  -1  -7   0   92.29    3.10
  -1  -7   0   88.29    3.10
  -1  -7   0   92.69    2.80
   2   6   0   80.09    2.60
   2   6   0   85.39    2.80
   2   6   0   86.39    2.80
  -2  -6   0   83.59    2.90
  -2  -6   0   81.89    2.60
   3   5   0   20.50    1.10
   3   5   0   18.70    1.00
   3   5   0   17.60    0.90
  -3  -5   0   17.90    0.90
  -3  -5   0   17.30    1.00
   4   4   0   25.90    1.20
   4   4   0   25.80    1.30
  -4  -4   0   25.90    1.30
   5   3   0    5.50    0.80
   5   3   0    6.50    0.70
  -3  12   0   -0.60    0.80
   3 -12   0    0.70    0.70
   3 -12   0    0.40    0.40
  -2  11   0    6.10    1.10
   2 -11   0    5.10    0.80
   2 -11   0    5.70    0.60
   2 -11   0    4.80    0.90
  -1  10   0    0.40    0.50
  -1  10   0    0.20    0.40
   1 -10   0    0.00    0.20
   1 -10   0    0.00    0.40
   0   9   0   93.19    3.20
   0  -9   0   90.09    2.90
   0  -9   0   91.29    3.20
   1   8   0   55.59    2.10
  -1  -8   0   49.50    2.20
  -1  -8   0   57.49    1.90
   2   7   0   -0.20    0.30
  -2  -7   0    0.60    0.30
  -2  -7   0    0.20    0.30
   3   6   0  267.57    7.80
   3   6   0  268.57    7.80
  -3  -6   0  276.57    8.00
  -3  -6   0  261.67    7.60
   4   5   0    7.20    0.80
   4   5   0    9.10    1.10
  -4  -5   0    7.30    0.80
   5   4   0   -0.30    0.40
  -2  12   0    1.50    0.80
   2 -12   0    1.30    0.50
   2 -12   0    1.10    0.60
   2 -12   0    1.50    0.70
  -1  11   0    0.20    0.60
   1 -11   0    0.20    0.30
   1 -11   0   -1.00    0.40
   0  10   0    5.00    0.80
   0 -10   0    2.50    0.60
   0 -10   0    2.70    0.40
   1   9   0    3.00    0.60
  -1  -9   0    2.40    0.60
  -1  -9   0    3.40    0.50
   2   8   0   19.00    1.10
  -2  -8   0   18.70    1.00
  -2  -8   0   17.80    1.20
   3   7   0    2.80    0.80
   3   7   0    2.70    0.50
  -3  -7   0    2.90    0.50
  -3  -7   0    3.10    0.60
   4   6   0   -0.10    0.30
  -4  -6   0   -0.40    0.30
   5   5   0   -0.30    0.40
  -1  12   0    2.80    0.90
   1 -12   0    2.00    0.70
   1 -12   0    3.30    0.60
   0  11   0    3.70    0.70
   0 -11   0    3.20    0.50
   0 -11   0    3.00    0.70
   1  10   0    0.80    0.50
  -1 -10   0    0.00    0.30
  -1 -10   0    0.50    0.40
   2   9   0   10.90    1.10
  -2  -9   0   12.60    1.10
  -2  -9   0   11.80    0.90
   3   8   0    0.60    0.50
  -3  -8   0    0.60    0.40
  -3  -8   0    0.10    0.40
  -4  -7   0    2.10    0.60
   0 -12   0   12.00    1.00
   0 -12   0   13.70    1.30
  -1 -11   0   37.20    2.00
  -1 -11   0   38.40    1.60
  -2 -10   0   25.30    1.30
  -2 -10   0   22.20    1.50
  -3  -9   0   -0.10    0.40
  -3  -9   0    0.30    0.50
  -3  -9  -1   92.09    3.50
  -2 -10  -1    6.30    0.90
  -2 -10  -1    7.50    0.80
   2  10   1    6.80    1.00
  -1 -11  -1   27.30    1.70
  -1 -11  -1   30.30    1.40
   1  11   1   27.60    1.80
   0 -12  -1    0.30    0.50
   0 -12  -1    0.50    0.40
   0  12   1    0.30    0.50
  -4  -7  -1   26.20    1.50
   4   7   1   20.90    1.40
  -3  -8  -1    5.50    0.70
  -3  -8  -1    4.70    0.80
   3   8   1    5.00    0.80
  -2  -9  -1    0.40    0.40
  -2  -9  -1   -0.40    0.30
   2   9   1    0.00    0.40
  -1 -10  -1   33.30    1.40
  -1 -10  -1   31.50    1.70
   1  10   1   34.20    1.80
   0 -11  -1   21.50    1.50
   0 -11  -1   22.40    1.10
   0  11   1   24.50    1.60
   1 -12  -1    2.90    0.50
   1 -12  -1    2.60    0.70
  -1  12   1    3.90    0.90
   5   5   1    0.00    0.50
  -4  -6  -1    0.20    0.30
  -4  -6  -1    0.70    0.40
   4   6   1    0.00    0.40
  -3  -7  -1    0.00    0.30
  -3  -7  -1   -0.10    0.30
   3   7   1    0.20    0.30
  -2  -8  -1   25.50    1.50
  -2  -8  -1   26.50    1.20
   2   8   1   25.20    1.40
  -1  -9  -1    5.30    0.50
  -1  -9  -1    2.80    0.60
   1   9   1    4.40    0.70
   0 -10  -1    9.40    1.10
   0 -10  -1    9.00    0.70
   0  10   1    8.70    1.00
   1 -11  -1    0.70    0.30
   1 -11  -1   -0.10    0.50
  -1  11   1    0.00    0.50
  -1  11   1    1.10    0.70
   2 -12  -1    0.40    0.70
   2 -12  -1    0.20    0.50
   2 -12  -1    0.60    0.40
  -2  12   1    0.60    0.80
   5   4   1    2.70    0.60
  -4  -5  -1    2.20    0.40
  -4  -5  -1    2.70    0.50
   4   5   1    1.90    0.50
  -3  -6  -1   18.30    1.00
  -3  -6  -1   18.80    1.20
   3   6   1   19.70    1.10
   3   6   1   16.10    1.00
  -2  -7  -1    0.30    0.40
  -2  -7  -1    0.70    0.30
   2   7   1    0.50    0.40
  -1  -8  -1   19.70    0.90
  -1  -8  -1   16.50    1.20
   1   8   1   21.10    1.20
   0  -9  -1   20.70    1.30
   0  -9  -1   23.00    1.00
   0   9   1   24.30    1.40
   1 -10  -1    1.30    0.30
   1 -10  -1    2.30    0.60
  -1  10   1    1.00    0.50
  -1  10   1    1.60    0.60
   2 -11  -1   67.39    2.90
   2 -11  -1   63.39    2.60
   2 -11  -1   64.09    2.30
  -2  11   1   65.39    3.00
   3 -12  -1    6.40    1.20
  -3  12   1    4.40    1.20
   5   3   1    1.20    0.50
  -4  -4  -1   19.00    0.90
  -4  -4  -1   17.80    1.10
   4   4   1   16.60    1.10
   4   4   1   17.20    1.10
   4   4   1   18.60    1.00
  -3  -5  -1    4.80    0.50
  -3  -5  -1    4.40    0.60
   3   5   1    5.00    0.60
   3   5   1    5.20    0.60
   3   5   1    4.20    0.60
  -2  -6  -1  475.85   13.70
  -2  -6  -1  484.55   13.30
   2   6   1  485.65   13.50
   2   6   1  481.65   13.40
  -1  -7  -1  724.23   20.90
  -1  -7  -1  763.72   20.50
   1   7   1  770.72   20.80
   0  -8  -1   61.39    2.30
   0  -8  -1   60.69    2.00
   0   8   1   63.39    2.40
   1  -9  -1   54.49    2.10
   1  -9  -1   54.09    1.90
  -1   9   1   53.89    2.30
   2 -10  -1    1.50    0.60
   2 -10  -1    1.30    0.50
   2 -10  -1    1.00    0.40
  -2  10   1    0.60    0.60
   3 -11  -1    0.90    0.80
   3 -11  -1    0.70    0.40
  -3  11   1    1.20    0.90
   5   2   1    2.90    0.60
   5   2   1    3.60    0.60
  -4  -3  -1   93.29    3.10
  -4  -3  -1   96.69    2.90
   4   3   1   94.19    3.20
   4   3   1   91.89    3.30
   4   3   1   95.59    3.00
  -3  -4  -1   76.59    2.40
  -3  -4  -1   68.29    2.60
   3   4   1   68.69    2.50
   3   4   1   74.19    2.50
   3   4   1   75.39    2.30
  -2  -5  -1  585.74   15.80
  -2  -5  -1  600.34   16.20
   2   5   1  562.64   15.80
   2   5   1  573.24   16.00
   2   5   1  573.94   16.00
  -1  -6  -1   78.89    2.70
  -1  -6  -1   80.09    2.40
  -1  -6  -1   78.39    2.70
   1   6   1   78.29    2.60
   0  -7  -1   11.00    0.60
   0  -7  -1   11.40    0.80
   0  -7  -1   11.70    0.70
   0   7   1   10.60    0.80
   1  -8  -1   23.10    1.20
   1  -8  -1   22.60    1.00
  -1   8   1   21.40    1.30
   2  -9  -1   28.30    1.20
   2  -9  -1   31.00    1.40
   2  -9  -1   27.30    1.60
  -2   9   1   30.00    1.70
   3 -10  -1    0.90    0.40
   3 -10  -1    1.00    0.70
  -3  10   1    0.20    0.70
   4 -11  -1   -0.20    0.70
   4 -11  -1   -0.30    0.40
  -4  11   1    0.20    0.90
   6   0   1    2.50    0.60
   6   0   1    3.90    0.80
   5   1   1    6.20    0.70
   5   1   1    6.10    0.90
  -4  -2  -1  169.48    5.20
  -4  -2  -1  176.08    5.00
   4   2   1  173.68    5.20
   4   2   1  170.48    5.40
   4   2   1  174.78    5.40
  -3  -3  -1  443.16   12.80
  -3  -3  -1  438.46   12.80
  -3  -3  -1  450.25   12.30
  -3  -3  -1  446.96   12.60
   3   3   1  451.75   12.60
   3   3   1  451.25   12.50
   3   3   1  446.36   12.40
  -2  -4  -1   17.80    0.80
  -2  -4  -1   16.40    0.90
  -2  -4  -1   17.30    1.00
  -2  -4  -1   18.90    1.00
   2   4   1   17.80    0.80
   2   4   1   16.10    0.80
   2   4   1   17.70    0.70
  -1  -5  -1   46.70    1.70
  -1  -5  -1   49.00    1.80
  -1  -5  -1   51.59    1.80
  -1  -5  -1   48.70    1.60
   1   5   1   49.10    1.70
   0  -6  -1  274.17    7.90
   0  -6  -1  275.07    7.70
   0  -6  -1  283.67    8.00
   0   6   1  275.77    7.90
   1  -7  -1  392.16   11.00
   1  -7  -1  398.36   10.70
   1  -7  -1  379.56   10.90
  -1   7   1  387.96   11.10
   2  -8  -1    5.20    0.50
   2  -8  -1    5.80    0.80
   2  -8  -1    6.50    0.60
  -2   8   1    6.40    0.80
   3  -9  -1    9.00    0.80
   3  -9  -1    8.60    1.10
  -3   9   1    8.80    1.20
   4 -10  -1    1.00    0.80
   4 -10  -1    1.60    0.50
  -4  10   1    2.80    1.00
   6  -1   1    1.80    0.70
   6  -1   1    1.00    0.50
   5   0   1  158.88    5.20
   5   0   1  160.68    4.90
  -4  -1  -1  732.43   20.20
  -4  -1  -1  716.93   19.40
   4   1   1  722.13   19.80
   4   1   1  702.43   19.60
   4   1   1  684.03   19.90
  -3  -2  -1   12.00    0.60
  -3  -2  -1   11.00    0.80
  -3  -2  -1   12.00    0.70
  -3  -2  -1   11.00    1.00
   3   2   1   11.90    0.80
   3   2   1   11.70    0.60
   3   2   1   12.00    0.80
  -2  -3  -1  133.29    4.00
  -2  -3  -1  138.29    4.30
  -2  -3  -1  139.39    4.20
  -2  -3  -1  139.39    4.20
   2   3   1  139.19    4.00
   2   3   1  138.89    4.10
   2   3   1  141.89    4.10
  -1  -4  -1  140.79    4.10
  -1  -4  -1  136.09    4.00
  -1  -4  -1  137.19    3.80
  -1  -4  -1  132.49    4.00
   1   4   1  135.09    4.00
   1   4   1  134.39    3.80
   1   4   1  130.09    3.90
   0  -5  -1  524.45   14.50
   0  -5  -1  544.25   14.60
   0  -5  -1  531.85   14.70
   0  -5  -1  527.95   14.60
   0  -5  -1  517.85   14.40
   0   5   1  531.35   14.60
   1  -6  -1   67.29    2.20
   1  -6  -1   67.59    2.20
   1  -6  -1   65.89    2.00
  -1   6   1   65.89    2.30
   2  -7  -1   21.40    1.00
   2  -7  -1   20.10    1.20
   2  -7  -1   21.80    0.90
  -2   7   1   21.40    1.20
   3  -8  -1    2.00    0.40
   3  -8  -1    2.50    0.70
  -3   8   1    2.90    0.70
   4  -9  -1    2.20    0.80
   4  -9  -1    2.10    0.50
  -4   9   1    3.50    1.00
   6  -2   1   92.29    3.20
   6  -2   1   81.69    3.40
   5  -1   1   67.79    2.70
   5  -1   1   64.99    2.40
  -4   0  -1    0.50    0.20
  -4   0  -1    1.20    0.60
   4   0   1    0.40    0.40
   4   0   1    0.00    0.40
   4   0   1    0.60    0.30
  -3  -1  -1   54.39    1.90
  -3  -1  -1   56.59    2.10
  -3  -1  -1   57.09    2.30
  -3  -1  -1   56.39    1.80
   3   1   1   58.39    2.00
   3   1   1   57.89    1.90
   3   1   1   58.89    2.10
  -2  -2  -1   57.59    2.00
  -2  -2  -1   58.19    1.90
  -2  -2  -1   58.19    2.10
  -2  -2  -1   55.89    1.70
   2   2   1   57.29    1.80
   2   2   1   56.19    1.90
   2   2   1   56.59    1.90
  -1  -3  -1   70.59    2.10
  -1  -3  -1   75.69    2.40
  -1  -3  -1   74.39    2.30
   1   3   1   72.09    2.20
   1   3   1   75.49    2.10
   1   3   1   69.19    2.20
   0  -4  -1    8.20    0.40
   0  -4  -1    8.70    0.40
   0  -4  -1    8.60    0.50
   0  -4  -1    9.40    0.50
   0  -4  -1    8.00    0.50
   0   4   1    8.10    0.50
   1  -5  -1  217.68    6.30
   1  -5  -1  232.68    6.50
   1  -5  -1  231.38    6.50
  -1   5   1  229.48    6.60
  -1   5   1  234.38    6.40
   2  -6  -1   93.59    2.90
   2  -6  -1   92.09    3.00
   2  -6  -1   96.59    2.80
   2  -6  -1   92.79    3.10
  -2   6   1   90.49    2.80
  -2   6   1   95.99    3.10
   3  -7  -1   49.00    1.70
   3  -7  -1   49.60    2.10
  -3   7   1   49.60    2.20
   4  -8  -1    0.50    0.40
   4  -8  -1    1.40    0.70
  -4   8   1    0.10    0.60
   5  -9  -1    3.40    0.70
   5  -9  -1    2.90    0.90
  -5   9   1    4.80    1.20
   6  -3   1    0.20    0.50
   6  -3   1   -0.70    0.60
  -5   2  -1   27.70    2.10
   5  -2   1   22.00    1.60
   5  -2   1   29.00    1.40
  -4   1  -1   71.79    2.20
  -4   1  -1   74.09    3.00
   4  -1   1   70.89    2.40
   4  -1   1   73.49    2.60
   4  -1   1   70.49    2.70
  -3   0  -1   62.49    2.00
  -3   0  -1   68.69    2.50
  -3   0  -1   67.19    2.40
  -3   0  -1   63.29    2.10
   3   0   1   63.49    2.10
   3   0   1   68.59    2.30
   3   0   1   70.19    2.40
  -2  -1  -1  275.87    8.00
  -2  -1  -1  275.67    7.70
  -2  -1  -1  277.67    8.00
  -2  -1  -1  281.97    7.90
   2   1   1  283.37    7.70
   2   1   1  275.87    7.90
   2   1   1  288.87    7.90
  -1  -2  -1    3.30    0.30
  -1  -2  -1    3.30    0.30
  -1  -2  -1    3.50    0.30
  -1  -2  -1    3.00    0.20
   1   2   1    3.20    0.30
   1   2   1    2.70    0.30
   1   2   1    3.40    0.20
   0  -3  -1  225.68    6.10
   0  -3  -1  224.08    6.20
   0  -3  -1  215.08    6.00
   0   3   1  220.08    6.10
   0   3   1  215.88    6.10
   1  -4  -1   17.70    0.70
   1  -4  -1   18.10    0.70
   1  -4  -1   17.30    0.60
  -1   4   1   18.30    0.80
  -1   4   1   17.20    0.70
   2  -5  -1  134.29    3.90
   2  -5  -1  134.09    3.90
   2  -5  -1  136.79    4.10
   2  -5  -1  137.69    4.20
  -2   5   1  138.59    4.00
  -2   5   1  142.19    4.20
   3  -6  -1   12.50    1.00
   3  -6  -1   10.70    0.60
   3  -6  -1   13.00    0.70
  -3   6   1   11.50    1.00
   4  -7  -1    0.30    0.50
   4  -7  -1    0.90    0.40
  -4   7   1    1.40    0.70
   5  -8  -1    1.90    0.50
   5  -8  -1    1.50    0.80
  -5   8   1    1.60    0.90
   6  -4   1   34.50    2.20
   6  -4   1   37.00    1.80
  -5   3  -1    2.50    0.90
   5  -3   1    2.90    0.50
   5  -3   1    1.70    0.80
  -4   2  -1    2.00    0.70
   4  -2   1    2.80    0.60
   4  -2   1    1.90    0.40
   4  -2   1    2.30    0.50
  -3   1  -1  133.19    3.90
  -3   1  -1  143.19    4.50
  -3   1  -1  131.69    4.00
  -3   1  -1  132.79    4.30
   3  -1   1  146.69    4.30
   3  -1   1  136.79    4.00
   3  -1   1  141.69    4.20
  -2   0  -1   37.40    1.50
  -2   0  -1   36.60    1.20
  -2   0  -1   38.70    1.40
   2   0   1   39.60    1.40
   2   0   1   39.80    1.40
   2   0   1   39.80    1.30
  -1  -1  -1  562.74   15.50
  -1  -1  -1  565.64   15.50
  -1  -1  -1  538.15   15.40
  -1  -1  -1  581.64   15.70
   1   1   1  564.74   15.50
   1   1   1  590.44   15.50
   1   1   1  570.04   15.50
   0  -2  -1   43.40    1.30
   0  -2  -1   44.90    1.40
   0   2   1   40.50    1.30
   1  -3  -1    0.20    0.10
  -1   3   1    0.20    0.10
  -1   3   1   -0.10    0.10
  -1   3   1    0.20    0.20
   2  -4  -1    4.40    0.30
   2  -4  -1    4.70    0.30
   2  -4  -1    6.20    0.50
  -2   4   1    4.90    0.50
   3  -5  -1    0.40    0.20
   3  -5  -1    0.10    0.20
   3  -5  -1    0.40    0.40
  -3   5   1    0.20    0.40
  -3   5   1    0.60    0.20
   4  -6  -1    0.20    0.50
   4  -6  -1    0.50    0.30
  -4   6   1    0.30    0.50
   5  -7  -1   33.10    2.00
   5  -7  -1   34.60    1.60
  -5   7   1   35.50    2.40
   6  -5   1    5.20    1.00
   6  -5   1    6.40    0.90
  -5   4  -1    3.00    1.00
   5  -4   1    2.70    0.80
   5  -4   1    2.10    0.50
  -4   3  -1    1.20    0.60
   4  -3   1    1.50    0.50
   4  -3   1    0.80    0.30
  -3   2  -1    1.00    0.40
  -3   2  -1    1.20    0.20
  -3   2  -1    1.30    0.30
   3  -2   1    1.40    0.30
   3  -2   1    1.20    0.30
   3  -2   1    0.90    0.30
  -2   1  -1  101.69    3.30
  -2   1  -1  103.09    3.20
  -2   1  -1  101.99    3.00
   2  -1   1  107.89    3.10
   2  -1   1  105.79    3.00
   2  -1   1  107.29    3.20
   2  -1   1  107.39    3.20
  -1   0  -1 1611.94   43.40
  -1   0  -1 1529.65   43.60
  -1   0  -1 1590.04   43.70
   1   0   1 1579.74   43.80
   1   0   1 1629.54   43.70
   1   0   1 1660.03   43.60
   1   0   1 1658.93   43.80
   0   1   1   -0.30    0.10
   1  -2  -1 2403.36   62.89
   1  -2  -1 2345.37   63.19
   1  -2  -1 2410.06   64.59
  -1   2   1 2247.18   62.79
  -1   2   1 2209.48   65.49
   2  -3  -1  790.72   21.40
   2  -3  -1  775.42   21.20
   2  -3  -1  796.92   21.20
   2  -3  -1  784.32   21.50
  -2   3   1  784.82   21.40
  -2   3   1  789.72   21.50
   3  -4  -1   29.60    1.10
   3  -4  -1   29.70    1.30
   3  -4  -1   28.60    1.40
  -3   4   1   30.40    1.50
  -3   4   1   30.30    1.20
   4  -5  -1   27.60    1.60
   4  -5  -1   26.90    1.20
  -4   5   1   30.90    1.80
   5  -6  -1    1.60    0.70
   5  -6  -1    1.90    0.50
  -5   6   1    2.80    1.00
   6  -6   1    3.50    0.70
   6  -6   1    1.60    0.90
  -5   5  -1   12.50    1.60
   5  -5   1   10.70    1.20
   5  -5   1   12.60    1.00
  -4   4  -1   27.10    1.70
   4  -4   1   24.10    1.40
   4  -4   1   26.20    1.20
  -3   3  -1   16.10    1.10
  -3   3  -1   16.50    0.90
  -3   3  -1   15.90    0.60
   3  -3   1   16.40    1.00
   3  -3   1   15.90    0.90
   3  -3   1   16.20    0.80
  -2   2  -1    1.80    0.40
  -2   2  -1    2.10    0.30
  -2   2  -1    2.60    0.20
   2  -2   1    2.20    0.30
   2  -2   1    1.50    0.20
   2  -2   1    1.80    0.30
   2  -2   1    1.90    0.20
  -1   1  -1   31.80    1.10
  -1   1  -1   31.10    1.00
  -1   1  -1   30.80    0.90
   1  -1   1   32.40    1.00
   1  -1   1   31.00    1.00
   1  -1   1   31.00    1.00
   1  -1   1   31.70    1.10
   0   0  -1  137.99    3.70
   0   0   1  139.49    3.80
   0   0   1  119.39    3.70
   1  -1  -1 2240.38   60.69
   1  -1  -1 2252.17   60.49
  -1   1   1 2196.18   60.59
  -1   1   1 2257.17   60.49
   2  -2  -1   76.29    2.20
   2  -2  -1   75.09    2.40
   2  -2  -1   75.99    2.40
  -2   2   1   77.49    2.50
   3  -3  -1    2.30    0.50
   3  -3  -1    2.60    0.40
   3  -3  -1    2.70    0.30
  -3   3   1    2.60    0.60
   4  -4  -1   55.69    2.20
   4  -4  -1   52.09    1.90
  -4   4   1   57.19    2.60
   5  -5  -1   72.59    3.00
   5  -5  -1   73.49    2.70
  -5   5   1   77.89    3.50
   6  -6  -1    2.30    0.60
   6  -6  -1    0.30    0.70
  -6   6   1    1.10    1.20
  -5   6  -1   18.30    2.00
   5  -6   1   19.40    1.50
   5  -6   1   20.20    1.20
  -4   5  -1    2.80    0.80
   4  -5   1    1.90    0.60
   4  -5   1    1.90    0.40
  -3   4  -1   15.10    0.90
  -3   4  -1   13.10    1.10
   3  -4   1   14.40    0.70
   3  -4   1   16.20    1.00
   3  -4   1   14.40    0.70
   3  -4   1   14.50    0.90
  -2   3  -1  236.68    7.00
  -2   3  -1  242.78    6.80
  -2   3  -1  237.18    6.60
   2  -3   1  245.48    6.90
   2  -3   1  238.38    6.70
   2  -3   1  249.88    6.90
   2  -3   1  234.68    6.70
  -1   2  -1 9442.06  263.47
  -1   2  -1 9625.24  270.57
  -1   2  -1 9847.21  270.07
   1  -2   1 9602.04  268.67
   1  -2   1 9347.37  265.27
   1  -2   1 9999.00  268.97
   1  -2   1 9719.63  266.07
   0   1  -1 1210.68   34.40
   0   1  -1 1218.78   35.20
   0   1  -1 1222.78   35.40
   0  -1   1 1211.18   32.80
   0  -1   1 1206.38   35.70
   0  -1   1 1222.08   36.40
   0  -1   1 1177.38   33.70
   1   0  -1 1688.83   45.10
   1   0  -1 1675.23   47.40
   1   0  -1 1623.44   45.40
  -1   0   1 1622.64   45.10
  -1   0   1 1693.83   45.90
   2  -1  -1  169.18    4.80
   2  -1  -1  179.68    5.10
   2  -1  -1  178.18    5.00
  -2   1   1  174.98    5.00
  -2   1   1  173.38    5.20
   3  -2  -1  402.26   11.20
   3  -2  -1  412.56   11.50
   3  -2  -1  404.76   11.20
   3  -2  -1  416.36   11.50
  -3   2   1  396.96   11.40
  -3   2   1  416.96   11.70
   4  -3  -1  161.78    5.00
   4  -3  -1  164.98    5.20
  -4   3   1  184.58    5.70
   5  -4  -1    3.90    0.60
   5  -4  -1    1.90    0.70
  -5   4   1    3.80    1.10
   6  -5  -1    0.00    0.70
   6  -5  -1    2.80    0.60
  -6   5   1    1.60    1.10
  -5   7  -1   25.50    2.30
   5  -7   1   27.70    1.50
   5  -7   1   24.00    1.70
  -4   6  -1    9.00    1.20
   4  -6   1    6.80    0.70
   4  -6   1    7.10    0.90
  -3   5  -1  205.18    6.00
  -3   5  -1  201.98    6.30
   3  -5   1  192.28    5.80
   3  -5   1  199.08    6.10
   3  -5   1  208.48    5.80
   3  -5   1  206.58    6.10
  -2   4  -1 1411.46   37.90
  -2   4  -1 1358.06   37.60
  -2   4  -1 1389.46   38.00
   2  -4   1 1431.26   37.90
   2  -4   1 1366.56   37.70
   2  -4   1 1389.66   39.20
   2  -4   1 1422.96   38.20
  -1   3  -1 2179.48   58.79
  -1   3  -1 2224.18   58.59
  -1   3  -1 2178.28   58.19
   1  -3   1 2171.48   58.59
   1  -3   1 2161.88   58.59
   1  -3   1 2086.29   58.39
   1  -3   1 2097.79   63.89
   0   2  -1  715.33   19.90
   0   2  -1  729.13   19.70
   0   2  -1  756.12   19.80
   0  -2   1  731.83   20.80
   0  -2   1  727.33   20.00
   0  -2   1  720.53   19.90
   0  -2   1  710.43   19.70
   1   1  -1   21.30    0.60
   1   1  -1   20.70    0.70
   1   1  -1   20.10    0.70
  -1  -1   1   18.30    0.60
  -1  -1   1   19.30    0.80
  -1  -1   1   21.00    0.70
  -1  -1   1   21.00    0.80
   2   0  -1  254.47    7.00
   2   0  -1  244.78    6.90
   2   0  -1  247.98    6.80
  -2   0   1  249.28    7.00
  -2   0   1  248.08    7.10
  -2   0   1  244.38    6.70
  -2   0   1  246.78    6.80
   3  -1  -1   17.60    0.90
   3  -1  -1   15.90    0.70
   3  -1  -1   15.60    0.90
  -3   1   1   15.70    1.10
  -3   1   1   15.60    0.90
   4  -2  -1    0.10    0.40
   4  -2  -1    0.30    0.30
  -4   2   1   -0.70    0.60
   5  -3  -1   -0.60    0.50
   5  -3  -1   -0.10    0.30
  -5   3   1    0.50    0.70
   6  -4  -1    2.40    0.60
   6  -4  -1    0.90    0.70
  -6   4   1    3.00    1.30
  -5   8  -1    1.10    1.00
   5  -8   1    2.30    0.60
   5  -8   1    2.10    0.80
  -4   7  -1    8.50    1.20
   4  -7   1    8.90    1.00
   4  -7   1    8.20    0.80
  -3   6  -1  123.39    4.10
   3  -6   1  115.89    3.90
   3  -6   1  114.19    3.80
   3  -6   1  113.49    3.60
   3  -6   1  118.49    3.60
  -2   5  -1   15.20    0.70
  -2   5  -1   13.40    0.90
   2  -5   1   16.00    0.80
   2  -5   1   11.20    0.70
   2  -5   1   11.60    0.60
   2  -5   1   11.00    0.80
  -1   4  -1  211.38    6.00
  -1   4  -1  203.88    5.70
  -1   4  -1  212.48    5.90
   1  -4   1  209.68    5.80
   1  -4   1  213.38    6.00
   1  -4   1  208.48    5.90
   1  -4   1  210.88    6.00
   0   3  -1    1.50    0.20
   0   3  -1    1.40    0.10
   0   3  -1    1.20    0.20
   0  -3   1    1.10    0.20
   0  -3   1    1.10    0.20
   0  -3   1    1.60    0.20
   0  -3   1    1.70    0.20
   1   2  -1  180.98    5.20
   1   2  -1  186.68    5.20
   1   2  -1  194.58    5.20
  -1  -2   1  192.38    5.30
  -1  -2   1  182.68    5.10
  -1  -2   1  192.88    5.30
  -1  -2   1  182.48    5.30
   2   1  -1   93.19    2.70
   2   1  -1   94.09    2.90
   2   1  -1   91.59    2.80
  -2  -1   1   89.99    2.60
  -2  -1   1   92.99    2.90
  -2  -1   1   91.79    2.70
  -2  -1   1   94.69    3.00
   3   0  -1    5.90    0.60
   3   0  -1    5.80    0.60
   3   0  -1    5.90    0.40
  -3   0   1    5.20    0.70
  -3   0   1    5.80    0.30
  -3   0   1    6.00    0.60
   4  -1  -1  183.58    5.60
   4  -1  -1  178.08    5.40
  -4   1   1  186.98    6.00
   5  -2  -1    1.30    0.40
   5  -2  -1    0.30    0.50
  -5   2   1    0.80    0.80
   6  -3  -1    0.60    0.50
   6  -3  -1    0.10    0.60
  -6   3   1    0.60    1.10
  -5   9  -1    1.40    1.00
   5  -9   1    1.00    0.60
   5  -9   1    1.80    0.80
  -4   8  -1    8.90    1.30
   4  -8   1    7.10    1.00
   4  -8   1    6.70    0.70
  -3   7  -1    9.20    1.10
   3  -7   1    8.90    1.00
   3  -7   1    8.60    0.70
   3  -7   1    8.00    0.70
  -2   6  -1   89.59    3.10
  -2   6  -1   92.59    2.90
   2  -6   1   92.59    2.90
   2  -6   1   90.49    2.80
   2  -6   1   90.99    3.00
   2  -6   1   92.59    3.00
  -1   5  -1  780.72   21.90
  -1   5  -1  806.02   21.70
  -1   5  -1  764.82   21.50
   1  -5   1  811.52   21.70
   1  -5   1  809.22   21.60
   1  -5   1  814.92   21.80
   0   4  -1  294.57    8.30
   0   4  -1  297.27    8.20
   0   4  -1  299.47    8.40
   0  -4   1  303.37    8.30
   0  -4   1  300.97    8.40
   0  -4   1  303.27    8.40
   0  -4   1  303.57    8.30
   0  -4   1  296.07    8.20
   1   3  -1  270.67    7.40
   1   3  -1  265.97    7.40
   1   3  -1  276.47    7.50
  -1  -3   1  260.87    7.60
  -1  -3   1  266.37    7.40
  -1  -3   1  265.97    7.50
  -1  -3   1  278.27    7.50
   2   2  -1   14.00    0.60
   2   2  -1   13.40    0.60
   2   2  -1   15.30    0.70
  -2  -2   1   15.00    0.60
  -2  -2   1   13.30    0.50
  -2  -2   1   14.80    0.80
  -2  -2   1   13.30    0.80
   3   1  -1   48.30    1.60
   3   1  -1   48.00    1.70
   3   1  -1   47.30    1.80
  -3  -1   1   47.70    1.40
  -3  -1   1   47.50    2.00
  -3  -1   1   45.00    1.50
  -3  -1   1   49.20    1.80
   4   0  -1    3.50    0.50
   4   0  -1    2.20    0.50
  -4   0   1    4.70    0.90
   5  -1  -1    1.40    0.40
   5  -1  -1    1.20    0.60
  -5   1   1    1.10    0.90
   6  -2  -1   -0.10    0.50
   6  -2  -1    0.10    0.60
  -4   9  -1   36.90    2.30
   4  -9   1   30.60    2.00
   4  -9   1   35.70    1.60
  -3   8  -1   54.19    2.50
   3  -8   1   53.29    1.90
   3  -8   1   51.09    2.20
   3  -8   1   50.89    2.00
  -2   7  -1   11.80    1.00
   2  -7   1   10.40    0.70
   2  -7   1   10.60    0.70
   2  -7   1   11.90    0.80
   2  -7   1   11.90    0.90
  -1   6  -1   57.19    2.10
  -1   6  -1   54.29    1.70
  -1   6  -1   57.09    1.90
   1  -6   1   58.59    1.80
   1  -6   1   58.99    2.00
   1  -6   1   57.79    2.00
   0   5  -1  170.48    4.90
   0   5  -1  175.18    5.10
   0  -5   1  180.18    5.00
   0  -5   1  174.58    5.10
   0  -5   1  183.98    5.10
   0  -5   1  174.88    5.10
   0  -5   1  176.58    5.00
   1   4  -1   51.39    1.70
   1   4  -1   54.09    1.70
   1   4  -1   55.69    1.70
  -1  -4   1   53.19    1.80
  -1  -4   1   54.49    1.80
  -1  -4   1   52.29    1.80
  -1  -4   1   52.89    1.60
  -1  -4   1   55.59    1.80
   2   3  -1  202.78    5.60
   2   3  -1  201.98    5.70
   2   3  -1  196.58    5.60
  -2  -3   1  201.38    5.80
  -2  -3   1  203.68    5.70
  -2  -3   1  187.68    5.50
  -2  -3   1  190.08    5.80
   3   2  -1   19.80    1.00
   3   2  -1   19.20    0.90
   3   2  -1   19.00    0.90
  -3  -2   1   19.30    1.10
  -3  -2   1   18.30    1.20
  -3  -2   1   19.40    0.80
  -3  -2   1   18.50    0.70
   4   1  -1   72.59    2.40
   4   1  -1   68.69    2.40
   4   1  -1   66.69    2.50
  -4  -1   1   68.29    2.90
   5   0  -1   22.40    1.20
   5   0  -1   22.40    1.40
  -5   0   1   23.50    2.00
   6  -1  -1   -0.20    0.40
   6  -1  -1    0.60    0.60
  -4  10  -1    6.20    1.30
   4 -10   1    3.40    0.60
   4 -10   1    6.20    1.10
  -3   9  -1   20.00    1.60
   3  -9   1   20.30    1.10
   3  -9   1   18.20    1.20
   3  -9   1   16.40    1.40
  -2   8  -1   18.20    1.30
   2  -8   1   17.50    1.10
   2  -8   1   17.10    1.00
   2  -8   1   18.00    0.90
  -1   7  -1   15.30    1.00
  -1   7  -1   14.20    0.80
   1  -7   1   16.20    0.70
   1  -7   1   15.50    0.90
   1  -7   1   15.80    0.90
   0   6  -1   14.50    0.80
   0   6  -1   13.90    0.60
   0  -6   1   14.40    0.60
   0  -6   1   14.40    0.70
   0  -6   1   14.30    0.80
   0  -6   1   14.30    0.80
   0  -6   1   13.50    0.80
   1   5  -1   23.20    1.00
   1   5  -1   22.10    0.90
   1   5  -1   23.90    0.90
  -1  -5   1   24.30    1.10
  -1  -5   1   23.50    1.00
  -1  -5   1   24.30    1.00
  -1  -5   1   22.80    1.00
  -1  -5   1   22.80    0.90
   2   4  -1  144.49    4.30
   2   4  -1  144.39    4.20
   2   4  -1  146.09    4.20
  -2  -4   1  137.99    4.10
  -2  -4   1  146.69    4.30
  -2  -4   1  145.89    4.50
  -2  -4   1  145.39    4.40
   3   3  -1    3.00    0.50
   3   3  -1    2.50    0.40
   3   3  -1    2.60    0.40
  -3  -3   1    2.20    0.30
  -3  -3   1    2.30    0.60
  -3  -3   1    2.60    0.30
   4   2  -1   13.00    0.90
   4   2  -1   14.20    0.80
   4   2  -1   13.30    1.00
  -4  -2   1   12.60    1.30
   5   1  -1    5.80    0.70
   5   1  -1    4.70    0.70
   6   0  -1    1.00    0.60
   6   0  -1    0.50    0.50
  -4  11  -1    0.00    0.90
   4 -11   1   -0.20    0.40
   4 -11   1   -0.30    0.70
  -3  10  -1    1.70    0.80
   3 -10   1    1.30    0.60
   3 -10   1    2.00    0.50
  -2   9  -1    0.40    0.50
   2  -9   1   -0.30    0.40
   2  -9   1   -0.10    0.30
   2  -9   1    0.10    0.40
  -1   8  -1   17.60    1.10
   1  -8   1   19.40    1.00
   1  -8   1   17.40    0.80
   1  -8   1   18.30    1.10
   0   7  -1    2.40    0.20
   0   7  -1    3.10    0.50
   0  -7   1    2.40    0.30
   0  -7   1    2.60    0.40
   0  -7   1    3.00    0.40
   1   6  -1    0.80    0.30
   1   6  -1    1.00    0.20
  -1  -6   1    0.50    0.20
  -1  -6   1    0.70    0.30
  -1  -6   1    1.20    0.30
  -1  -6   1    0.90    0.20
  -1  -6   1    0.60    0.20
   2   5  -1  160.58    4.60
   2   5  -1  159.18    4.70
   2   5  -1  158.58    4.80
  -2  -5   1  161.88    4.90
  -2  -5   1  162.88    4.90
  -2  -5   1  158.88    4.90
  -2  -5   1  160.18    4.60
   3   4  -1  467.65   13.50
   3   4  -1  499.05   13.50
   3   4  -1  486.25   13.60
  -3  -4   1  485.55   13.60
  -3  -4   1  474.85   13.80
  -3  -4   1  497.35   13.30
   4   3  -1   16.00    1.00
   4   3  -1   15.80    1.00
  -4  -3   1   15.40    1.50
   5   2  -1    1.30    0.50
   5   2  -1    1.80    0.50
  -3  11  -1    6.50    1.30
   3 -11   1    8.50    0.80
   3 -11   1    8.20    1.20
  -2  10  -1   29.00    1.80
   2 -10   1   27.60    1.60
   2 -10   1   29.50    1.50
   2 -10   1   28.20    1.30
  -1   9  -1   25.80    1.50
   1  -9   1   23.30    1.00
   1  -9   1   21.60    1.20
   0   8  -1    0.40    0.30
   0  -8   1    0.00    0.20
   0  -8   1    0.00    0.20
   0  -8   1   -0.70    0.20
   1   7  -1  159.18    4.50
   1   7  -1  154.68    4.70
  -1  -7   1  155.08    4.80
  -1  -7   1  157.98    4.50
  -1  -7   1  151.58    4.80
   2   6  -1 1826.42   49.20
   2   6  -1 1791.72   49.10
   2   6  -1 1833.42   49.20
  -2  -6   1 1759.42   49.90
  -2  -6   1 1837.42   49.40
  -2  -6   1 1850.81   49.10
   3   5  -1   28.20    1.30
   3   5  -1   29.40    1.20
   3   5  -1   29.50    1.20
   3   5  -1   29.60    1.40
  -3  -5   1   26.90    1.10
  -3  -5   1   28.50    1.30
   4   4  -1   81.89    2.70
   4   4  -1   79.39    2.80
  -4  -4   1   76.99    3.20
   5   3  -1    3.60    0.70
   5   3  -1    4.00    0.60
  -3  12  -1    4.70    1.30
   3 -12   1    8.00    0.80
   3 -12   1    6.90    1.10
  -2  11  -1   49.10    2.60
   2 -11   1   50.49    2.30
   2 -11   1   48.40    2.20
   2 -11   1   48.90    1.90
  -1  10  -1   36.60    1.90
   1 -10   1   35.10    1.40
   1 -10   1   34.40    1.70
   0   9  -1  185.38    5.60
   0  -9   1  185.68    5.30
   0  -9   1  178.28    5.70
   1   8  -1  313.57    8.90
  -1  -8   1  304.27    8.60
  -1  -8   1  304.27    9.00
   2   7  -1   49.70    1.90
   2   7  -1   51.99    2.00
   2   7  -1   49.99    1.80
  -2  -7   1   52.29    1.80
  -2  -7   1   52.79    2.10
  -2  -7   1   51.59    2.10
   3   6  -1   17.80    0.90
   3   6  -1   18.20    1.00
   3   6  -1   18.70    1.10
   3   6  -1   19.10    0.90
  -3  -6   1   17.20    0.90
  -3  -6   1   17.60    1.20
  -3  -6   1   18.00    1.10
   4   5  -1   10.00    0.90
   4   5  -1    8.90    0.80
  -4  -5   1    9.10    0.80
   5   4  -1    6.50    0.80
   5   4  -1    7.30    0.80
  -2  12  -1    4.70    1.10
   2 -12   1    6.10    1.00
   2 -12   1    4.80    0.80
   2 -12   1    4.70    0.70
  -1  11  -1   74.99    3.20
   1 -11   1   77.49    2.60
   1 -11   1   76.69    3.00
   0  10  -1    5.40    0.80
   0 -10   1    4.90    0.60
   0 -10   1    4.50    0.80
   1   9  -1   66.19    2.50
  -1  -9   1   62.39    2.50
  -1  -9   1   65.09    2.20
   2   8  -1   55.49    2.20
  -2  -8   1   60.79    2.40
  -2  -8   1   57.39    2.00
   3   7  -1    3.50    0.60
   3   7  -1    5.10    0.60
  -3  -7   1    5.10    0.70
  -3  -7   1    5.40    0.60
  -4  -6   1    0.90    0.40
  -1  12  -1    0.70    0.90
   1 -12   1    0.40    0.40
   1 -12   1    1.00    0.70
   1 -12   1   -1.40    0.50
   0 -11   1   36.50    1.90
   0 -11   1   37.00    1.50
  -1 -10   1    0.20    0.40
  -1 -10   1    0.30    0.40
  -2  -9   1   50.59    2.30
  -2  -9   1   55.89    2.00
  -3  -8   1    1.70    0.50
  -3  -8   1    1.00    0.40
  -4  -7   1    8.60    1.00
   0 -12   1   -0.60    0.50
   0 -12   1   -0.30    0.40
  -1 -11   1    2.20    0.50
  -1 -11   1    2.10    0.70
  -2 -10   1    2.30    0.60
  -2 -10   1    2.00    0.50
  -3  -9   1    1.50    0.60
  -3  -9  -2    6.10    0.90
  -3  -9  -2    5.00    0.70
   3   9   2    6.80    1.00
  -2 -10  -2    8.90    1.10
  -2 -10  -2   11.80    1.00
   2  10   2   11.60    1.20
  -1 -11  -2    1.50    0.60
  -1 -11  -2    1.40    0.50
   1  11   2    2.40    0.70
   0 -12  -2   29.00    1.40
   0 -12  -2   28.00    1.80
   0  12   2   27.60    1.80
  -4  -7  -2   80.49    3.20
   4   7   2   82.89    3.10
  -3  -8  -2   14.50    1.00
  -3  -8  -2   15.30    1.20
   3   8   2   15.00    1.20
  -2  -9  -2   26.30    1.30
  -2  -9  -2   27.30    1.60
   2   9   2   25.40    1.50
  -1 -10  -2    1.10    0.40
  -1 -10  -2    0.50    0.50
   1  10   2    0.70    0.50
   0 -11  -2    0.60    0.50
   0 -11  -2    1.30    0.40
   0  11   2    2.10    0.70
   1 -12  -2   65.59    2.80
   1 -12  -2   68.69    2.40
  -1  12   2   67.39    3.10
  -1  12   2   65.59    3.00
  -4  -6  -2    1.20    0.50
  -4  -6  -2    1.20    0.40
   4   6   2    0.80    0.50
  -3  -7  -2    7.80    0.90
  -3  -7  -2    7.50    0.70
   3   7   2    9.60    0.90
  -2  -8  -2   68.69    2.40
  -2  -8  -2   68.19    2.80
   2   8   2   71.29    2.70
  -1  -9  -2    0.00    0.40
  -1  -9  -2    0.50    0.30
   1   9   2    0.00    0.40
   0 -10  -2   18.10    1.30
   0 -10  -2   19.60    1.00
   0  10   2   21.20    1.40
   1 -11  -2    1.10    0.50
   1 -11  -2    0.70    0.30
  -1  11   2    1.10    0.60
  -1  11   2    2.30    0.80
   2 -12  -2    2.00    0.50
   2 -12  -2    2.90    0.90
   2 -12  -2    2.70    0.70
  -2  12   2    2.30    1.00
   5   4   2   -0.20    0.40
  -4  -5  -2    1.90    0.50
  -4  -5  -2    2.50    0.50
   4   5   2    2.30    0.60
  -3  -6  -2    1.60    0.40
  -3  -6  -2    1.00    0.40
   3   6   2    0.90    0.40
   3   6   2    1.00    0.40
  -2  -7  -2    6.40    0.80
  -2  -7  -2    5.90    0.60
   2   7   2    5.90    0.70
  -1  -8  -2  123.49    3.60
  -1  -8  -2  109.99    4.00
   1   8   2  122.29    4.00
   0  -9  -2  161.18    4.60
   0  -9  -2  149.99    5.00
   0   9   2  156.98    5.10
   1 -10  -2   10.60    0.70
   1 -10  -2   11.60    1.00
  -1  10   2   11.10    1.20
   2 -11  -2    5.30    0.60
   2 -11  -2    6.00    1.10
   2 -11  -2    4.30    0.70
  -2  11   2    5.60    1.10
   3 -12  -2    0.90    0.80
   3 -12  -2    1.00    0.50
  -3  12   2    0.10    0.80
   5   3   2    7.80    1.00
  -4  -4  -2    1.10    0.40
  -4  -4  -2    0.90    0.40
   4   4   2    0.80    0.40
   4   4   2    0.80    0.40
  -3  -5  -2    6.40    0.60
  -3  -5  -2    7.40    0.80
   3   5   2    6.60    0.70
   3   5   2    7.00    0.80
  -2  -6  -2  103.59    3.60
  -2  -6  -2  107.59    3.20
   2   6   2  108.79    3.30
   2   6   2  103.69    3.40
  -1  -7  -2  106.69    3.20
  -1  -7  -2  101.99    3.60
   1   7   2  103.99    3.50
   0  -8  -2   41.70    1.80
   0  -8  -2   44.30    1.50
   0   8   2   43.40    1.90
   1  -9  -2   22.50    1.30
   1  -9  -2   20.40    1.00
  -1   9   2   24.00    1.40
   2 -10  -2   -0.10    0.30
   2 -10  -2    0.00    0.30
   2 -10  -2    0.70    0.50
  -2  10   2    0.70    0.60
   3 -11  -2    0.10    0.30
   3 -11  -2    1.50    0.70
  -3  11   2    0.10    0.70
   5   2   2   19.80    1.40
  -4  -3  -2    3.60    0.60
  -4  -3  -2    4.80    0.50
   4   3   2    5.20    0.60
   4   3   2    4.50    0.60
   4   3   2    3.90    0.60
  -3  -4  -2   32.90    1.50
  -3  -4  -2   33.90    1.30
   3   4   2   33.10    1.50
   3   4   2   32.10    1.40
   3   4   2   31.60    1.40
  -2  -5  -2  146.29    4.30
  -2  -5  -2  146.79    4.70
   2   5   2  154.08    4.40
   2   5   2  145.69    4.50
  -1  -6  -2   29.00    1.40
  -1  -6  -2   28.50    1.10
   1   6   2   30.20    1.30
   0  -7  -2    0.00    0.20
   0  -7  -2   -0.50    0.10
   0   7   2   -0.40    0.30
   1  -8  -2   81.59    2.80
   1  -8  -2   77.59    2.40
  -1   8   2   75.59    2.90
   2  -9  -2    1.00    0.40
   2  -9  -2    0.70    0.30
  -2   9   2    0.80    0.60
   3 -10  -2   12.90    0.90
   3 -10  -2   14.50    1.50
  -3  10   2   10.10    1.30
   4 -11  -2   -0.40    0.40
   4 -11  -2    1.30    0.90
  -4  11   2   -0.90    0.80
   6   0   2    0.60    0.60
   5   1   2   75.29    2.60
   5   1   2   73.19    2.90
  -4  -2  -2   16.30    0.80
  -4  -2  -2   14.90    0.90
   4   2   2   14.50    1.10
   4   2   2   16.80    0.90
   4   2   2   16.10    1.10
  -3  -3  -2   51.29    1.70
  -3  -3  -2   49.10    1.90
   3   3   2   49.40    1.70
   3   3   2   48.60    1.90
   3   3   2   48.10    1.90
  -2  -4  -2    6.40    0.60
  -2  -4  -2    6.40    0.60
  -2  -4  -2    6.00    0.50
   2   4   2    6.10    0.50
   2   4   2    6.50    0.50
   2   4   2    6.40    0.40
  -1  -5  -2    0.40    0.20
  -1  -5  -2    0.30    0.20
  -1  -5  -2    0.70    0.20
   1   5   2    0.40    0.20
   0  -6  -2   71.19    2.10
   0  -6  -2   68.19    2.30
   0  -6  -2   68.29    2.40
   0   6   2   69.99    2.40
   1  -7  -2    5.90    0.70
   1  -7  -2    6.20    0.40
  -1   7   2    6.10    0.70
   2  -8  -2   -0.10    0.30
   2  -8  -2   -0.10    0.20
  -2   8   2   -0.10    0.40
   3  -9  -2    2.10    0.40
   3  -9  -2    2.00    0.70
  -3   9   2    2.30    0.80
   4 -10  -2    0.80    0.40
   4 -10  -2   -0.10    0.70
  -4  10   2    1.60    0.80
   6  -1   2    0.60    0.60
   6  -1   2   -0.10    0.50
   5   0   2    8.80    1.00
   5   0   2    8.50    0.80
  -4  -1  -2  100.39    3.00
  -4  -1  -2   95.59    3.20
   4   1   2  101.99    3.10
   4   1   2   95.69    3.40
   4   1   2   97.99    3.40
  -3  -2  -2   49.30    1.60
  -3  -2  -2   49.80    1.90
  -3  -2  -2   51.09    2.10
  -3  -2  -2   47.70    2.00
   3   2   2   49.40    1.70
   3   2   2   48.60    1.90
   3   2   2   48.90    1.90
  -2  -3  -2   70.09    2.50
  -2  -3  -2   70.79    2.40
  -2  -3  -2   73.39    2.20
  -2  -3  -2   71.09    2.40
   2   3   2   71.79    2.30
   2   3   2   72.09    2.10
   2   3   2   68.59    2.30
  -1  -4  -2   27.70    1.10
  -1  -4  -2   28.30    1.20
  -1  -4  -2   28.40    0.90
   1   4   2   28.20    1.00
   1   4   2   28.10    1.10
   0  -5  -2  472.25   12.90
   0  -5  -2  478.65   13.20
   0  -5  -2  478.65   13.30
   0   5   2  476.85   13.20
   1  -6  -2   39.80    1.50
   1  -6  -2   38.70    1.40
   1  -6  -2   38.50    1.20
  -1   6   2   38.90    1.60
  -1   6   2   36.10    1.40
   2  -7  -2   34.00    1.60
   2  -7  -2   33.40    1.20
   2  -7  -2   37.00    1.40
  -2   7   2   36.90    1.60
   3  -8  -2   44.80    2.10
   3  -8  -2   47.40    1.70
  -3   8   2   46.70    2.20
   4  -9  -2   12.20    1.40
   4  -9  -2   12.30    0.90
  -4   9   2   11.70    1.40
   6  -2   2   24.10    1.50
   6  -2   2   26.00    1.80
   5  -1   2  283.97    8.10
   5  -1   2  271.57    8.40
  -4   0  -2   88.69    2.80
  -4   0  -2   97.99    3.60
   4   0   2   90.19    3.10
   4   0   2   90.99    3.30
   4   0   2   88.59    2.90
  -3  -1  -2   46.10    2.00
  -3  -1  -2   45.40    1.80
  -3  -1  -2   47.70    1.70
  -3  -1  -2   42.40    1.50
   3   1   2   44.60    1.80
   3   1   2   44.20    1.50
   3   1   2   46.90    1.70
  -2  -2  -2   38.20    1.50
  -2  -2  -2   36.50    1.50
  -2  -2  -2   36.50    1.40
  -2  -2  -2   34.40    1.20
   2   2   2   36.50    1.20
   2   2   2   35.30    1.30
   2   2   2   36.60    1.40
  -1  -3  -2 2365.86   63.99
  -1  -3  -2 2330.07   63.89
  -1  -3  -2 2315.77   63.59
  -1  -3  -2 2427.06   64.99
   1   3   2 2313.07   63.89
   1   3   2 2370.86   64.19
   0  -4  -2  220.38    6.20
   0  -4  -2  210.38    5.90
   0  -4  -2  215.88    6.00
   0   4   2  214.18    6.10
   1  -5  -2  298.57    8.40
   1  -5  -2  314.37    8.60
   1  -5  -2  310.47    8.70
  -1   5   2  307.47    8.80
   2  -6  -2    3.90    0.50
   2  -6  -2    4.00    0.40
   2  -6  -2    4.20    0.60
   2  -6  -2    4.00    0.30
  -2   6   2    3.90    0.50
  -2   6   2    4.70    0.40
   3  -7  -2    4.90    0.70
   3  -7  -2    4.90    0.50
  -3   7   2    4.70    0.80
   4  -8  -2   21.20    1.60
   4  -8  -2   21.10    1.10
  -4   8   2   23.40    1.80
   5  -9  -2    0.70    0.50
   5  -9  -2    0.80    0.80
  -5   9   2    1.00    0.90
   6  -3   2   21.80    1.90
   6  -3   2   26.10    1.50
   5  -2   2  144.19    4.80
   5  -2   2  143.89    4.50
  -4   1  -2    3.30    0.40
  -4   1  -2    2.50    0.80
   4  -1   2    3.10    0.40
   4  -1   2    3.10    0.60
   4  -1   2    3.00    0.60
  -3   0  -2    1.70    0.40
  -3   0  -2    2.40    0.40
  -3   0  -2    2.20    0.30
  -3   0  -2    1.70    0.50
   3   0   2    2.30    0.40
   3   0   2    1.50    0.40
   3   0   2    1.60    0.30
  -2  -1  -2 1075.39   30.30
  -2  -1  -2 1128.79   30.50
  -2  -1  -2 1140.69   30.50
  -2  -1  -2 1128.59   30.50
   2   1   2 1128.59   30.80
   2   1   2 1095.79   30.40
   2   1   2 1142.79   30.40
  -1  -2  -2  180.58    5.30
  -1  -2  -2  187.18    5.10
  -1  -2  -2  179.18    5.10
   1   2   2  173.78    5.10
   1   2   2  181.58    5.00
   0  -3  -2    9.50    0.50
   0  -3  -2    9.30    0.40
   0   3   2    9.10    0.40
   0   3   2    9.30    0.50
   1  -4  -2  149.69    4.20
   1  -4  -2  147.09    4.30
  -1   4   2  148.79    4.40
   2  -5  -2   82.29    2.50
   2  -5  -2   82.39    2.80
   2  -5  -2   81.99    2.40
   2  -5  -2   80.89    2.60
  -2   5   2   85.79    2.70
  -2   5   2   80.99    2.50
   3  -6  -2    8.10    0.50
   3  -6  -2    7.20    0.80
  -3   6   2    6.60    0.80
   4  -7  -2    0.70    0.60
   4  -7  -2    0.40    0.30
  -4   7   2    0.70    0.70
   5  -8  -2    0.30    0.40
   5  -8  -2    0.90    0.80
  -5   8   2    1.80    0.90
   6  -4   2    6.80    1.10
   6  -4   2    8.70    0.90
   5  -3   2   40.20    1.70
   5  -3   2   34.20    1.90
  -4   2  -2   14.00    1.30
  -4   2  -2   13.70    0.60
   4  -2   2   12.50    1.00
   4  -2   2   13.20    1.00
   4  -2   2   11.50    0.80
  -3   1  -2   13.20    0.60
  -3   1  -2   13.70    1.10
  -3   1  -2   13.50    0.80
   3  -1   2   12.30    0.70
   3  -1   2   13.60    0.70
   3  -1   2   14.20    0.90
   3  -1   2   14.50    0.90
  -2   0  -2   32.70    1.40
  -2   0  -2   35.60    1.40
  -2   0  -2   34.60    1.10
   2   0   2   37.40    1.30
   2   0   2   37.20    1.30
   2   0   2   35.30    1.20
   2   0   2   36.90    1.40
  -1  -1  -2  258.27    7.50
  -1  -1  -2  290.37    7.80
  -1  -1  -2  273.97    7.70
   1   1   2  281.07    7.70
   1   1   2  275.67    7.70
   1   1   2  285.17    7.50
   1   1   2  283.87    7.80
   0  -2  -2  356.56    9.70
   0   2   2  343.77    9.60
   1  -3  -2  130.39    3.70
   1  -3  -2  128.39    3.60
  -1   3   2  125.29    3.80
   2  -4  -2    8.60    0.60
   2  -4  -2    7.10    0.40
   2  -4  -2    7.90    0.50
  -2   4   2    9.20    0.60
  -2   4   2    8.40    0.40
   3  -5  -2    3.30    0.40
   3  -5  -2    5.20    0.70
  -3   5   2    4.50    0.70
  -3   5   2    4.30    0.40
   4  -6  -2    0.70    0.50
   4  -6  -2    0.70    0.30
  -4   6   2    1.00    0.60
   5  -7  -2    2.30    0.50
   5  -7  -2    0.90    0.80
  -5   7   2    2.80    1.00
   6  -5   2    3.50    1.00
   6  -5   2    6.60    0.90
   5  -4   2    9.20    1.10
   5  -4   2   12.70    1.00
  -4   3  -2    6.10    1.00
   4  -3   2    5.30    0.60
   4  -3   2    6.20    0.80
   4  -3   2    6.90    0.90
  -3   2  -2    3.20    0.30
  -3   2  -2    3.30    0.60
  -3   2  -2    3.80    0.50
   3  -2   2    3.20    0.40
   3  -2   2    3.40    0.50
   3  -2   2    3.30    0.40
   3  -2   2    3.90    0.60
  -2   1  -2    7.40    0.50
  -2   1  -2    6.40    0.40
  -2   1  -2    6.70    0.60
   2  -1   2    7.60    0.50
   2  -1   2    8.40    0.50
   2  -1   2    7.70    0.50
   2  -1   2    7.10    0.40
  -1   0  -2   62.39    2.10
  -1   0  -2   68.79    2.10
  -1   0  -2   63.69    1.90
   1   0   2   72.19    1.90
   1   0   2   70.79    2.10
   1   0   2   67.09    2.10
   1   0   2   69.19    2.10
   0   1   2   13.20    0.50
   0   1   2   13.30    0.60
   1  -2  -2  274.57    7.60
   1  -2  -2  281.27    7.60
  -1   2   2  276.77    7.70
   2  -3  -2    2.80    0.40
  -2   3   2    1.70    0.30
  -2   3   2    3.00    0.30
   3  -4  -2    4.10    0.60
   3  -4  -2    2.80    0.30
   3  -4  -2    4.20    0.30
   3  -4  -2    3.20    0.40
  -3   4   2    3.40    0.60
  -3   4   2    4.00    0.40
   4  -5  -2   49.30    2.20
   4  -5  -2   51.19    1.80
  -4   5   2   54.99    2.40
   5  -6  -2    0.50    0.70
   5  -6  -2    0.70    0.40
  -5   6   2    0.90    0.90
   6  -6   2   -0.50    0.50
   6  -6   2   -0.90    0.70
  -5   5  -2    3.90    1.20
   5  -5   2    4.40    0.90
   5  -5   2    5.20    0.70
  -4   4  -2    0.90    0.60
   4  -4   2    0.70    0.30
   4  -4   2   -0.20    0.40
  -3   3  -2    0.60    0.20
  -3   3  -2    0.40    0.40
  -3   3  -2    0.30    0.20
   3  -3   2    0.90    0.30
   3  -3   2    0.60    0.20
   3  -3   2    0.50    0.20
   3  -3   2    1.00    0.30
  -2   2  -2  118.19    3.80
  -2   2  -2  118.09    3.40
   2  -2   2  125.69    3.70
   2  -2   2  125.79    3.60
   2  -2   2  121.29    3.60
   2  -2   2  119.59    3.50
  -1   1  -2 1207.98   33.60
  -1   1  -2 1182.68   33.30
  -1   1  -2 1235.48   33.50
   1  -1   2 1232.38   33.50
   1  -1   2 1287.97   33.30
   1  -1   2 1208.88   33.50
   1  -1   2 1251.67   33.40
   0   0   2 1857.01   52.59
   0   0   2 1883.11   50.99
   1  -1  -2 5295.87  153.08
   1  -1  -2 5439.66  151.08
  -1   1   2 5809.12  152.18
   2  -2  -2 1468.55   39.70
   2  -2  -2 1446.26   40.00
  -2   2   2 1471.85   39.70
  -2   2   2 1486.15   39.80
   3  -3  -2    2.00    0.40
   3  -3  -2    1.50    0.20
   3  -3  -2    1.50    0.40
  -3   3   2    1.80    0.50
  -3   3   2    1.80    0.30
   4  -4  -2    2.50    0.60
   4  -4  -2    3.20    0.40
  -4   4   2    3.00    0.80
   5  -5  -2    1.70    0.40
   5  -5  -2    1.90    0.80
  -5   5   2    2.50    1.00
   6  -6  -2    1.40    0.60
   6  -6  -2    0.40    0.70
  -6   6   2   -0.50    1.00
  -5   6  -2    0.50    0.90
   5  -6   2   -0.40    0.40
   5  -6   2   -0.50    0.60
  -4   5  -2    2.70    0.80
   4  -5   2    1.40    0.40
   4  -5   2    2.80    0.70
  -3   4  -2   29.70    1.00
  -3   4  -2   32.20    1.60
  -3   4  -2   30.10    1.30
   3  -4   2   30.40    1.20
   3  -4   2   31.70    1.40
   3  -4   2   29.80    1.40
   3  -4   2   30.40    1.20
  -2   3  -2 1003.00   27.60
  -2   3  -2 1012.50   27.30
  -2   3  -2  986.60   27.70
   2  -3   2 1068.19   27.60
   2  -3   2  975.60   27.50
   2  -3   2 1028.60   27.50
   2  -3   2 1017.90   27.40
  -1   2  -2   90.69    2.70
  -1   2  -2   89.69    2.50
  -1   2  -2   91.99    2.80
   1  -2   2   90.29    2.70
   1  -2   2   91.59    2.60
   1  -2   2   91.29    2.60
   1  -2   2   88.19    2.70
   0   1  -2 3528.55  101.29
   0   1  -2 3522.45   98.59
   0   1  -2 3670.03   95.49
   0  -1   2 3377.46  100.09
   0  -1   2 3487.65   97.49
   0  -1   2 3405.56  102.99
   1   0  -2 3431.06   89.39
   1   0  -2 3270.97   94.19
  -1   0   2 3302.97   89.49
  -1   0   2 3287.67   93.09
  -1   0   2 3263.97   92.99
   2  -1  -2  173.18    4.80
   2  -1  -2  178.58    5.00
   2  -1  -2  176.08    5.00
  -2   1   2  176.88    5.20
  -2   1   2  174.58    5.00
   3  -2  -2   44.10    1.70
   3  -2  -2   42.70    1.60
   3  -2  -2   40.80    1.40
  -3   2   2   41.90    1.50
  -3   2   2   41.70    1.80
   4  -3  -2   56.39    2.00
   4  -3  -2   55.79    1.90
   4  -3  -2   55.69    2.20
  -4   3   2   60.39    2.60
   5  -4  -2    0.90    0.60
   5  -4  -2    0.80    0.40
  -5   4   2    0.60    0.90
   6  -5  -2   -0.20    0.70
   6  -5  -2   -0.10    0.50
  -6   5   2    0.80    1.10
  -5   7  -2    0.00    1.10
   5  -7   2   -0.50    0.40
   5  -7   2   -0.50    0.60
  -4   6  -2   14.90    1.60
   4  -6   2   15.00    1.00
   4  -6   2   14.90    1.20
  -3   5  -2   17.10    0.70
  -3   5  -2   20.40    1.40
  -3   5  -2   18.40    1.20
   3  -5   2   17.20    0.90
   3  -5   2   20.50    0.90
   3  -5   2   19.20    1.10
   3  -5   2   18.40    1.10
  -2   4  -2 1494.25   40.60
  -2   4  -2 1475.35   40.90
  -2   4  -2 1514.05   40.70
   2  -4   2 1541.05   40.80
   2  -4   2 1511.15   40.90
   2  -4   2 1490.95   40.70
   2  -4   2 1499.45   40.70
  -1   3  -2 2004.30   57.29
  -1   3  -2 1997.20   54.09
  -1   3  -2 1950.40   58.89
   1  -3   2 2050.79   59.29
   1  -3   2 2023.10   54.49
   1  -3   2 1994.10   54.19
   1  -3   2 2003.10   57.89
   0   2  -2   53.09    1.60
   0   2  -2   53.59    1.50
   0   2  -2   53.09    1.60
   0  -2   2   50.69    1.50
   0  -2   2   53.59    1.60
   0  -2   2   53.59    1.60
   0  -2   2   52.69    1.60
   1   1  -2   49.60    1.60
   1   1  -2   51.29    1.50
   1   1  -2   54.09    1.50
  -1  -1   2   52.09    1.60
  -1  -1   2   53.49    1.60
  -1  -1   2   49.70    1.70
   2   0  -2 1261.37   33.60
   2   0  -2 1241.68   33.50
   2   0  -2 1243.68   33.50
  -2   0   2 1215.68   33.70
   3  -1  -2  354.46   10.00
   3  -1  -2  352.36    9.80
   3  -1  -2  355.26   10.10
  -3   1   2  368.16   10.40
   4  -2  -2   18.00    1.10
   4  -2  -2   19.60    0.90
   4  -2  -2   18.80    0.90
  -4   2   2   17.30    1.50
   5  -3  -2   21.80    1.20
   5  -3  -2   20.60    1.40
  -5   3   2   21.70    1.90
   6  -4  -2    6.40    0.80
   6  -4  -2    5.00    1.00
  -6   4   2    6.60    1.50
   5  -8   2    0.40    0.70
   5  -8   2   -0.40    0.40
  -4   7  -2   10.30    1.40
   4  -7   2    8.60    0.80
   4  -7   2    9.10    1.00
  -3   6  -2  505.05   14.80
   3  -6   2  521.55   14.50
   3  -6   2  514.95   14.30
   3  -6   2  519.45   14.30
   3  -6   2  515.55   14.60
  -2   5  -2 1190.78   31.50
  -2   5  -2 1150.98   32.00
  -2   5  -2 1142.79   31.80
   2  -5   2 1166.08   31.70
   2  -5   2 1192.58   31.90
   2  -5   2 1166.28   31.80
   2  -5   2 1176.08   31.60
  -1   4  -2   43.90    1.60
  -1   4  -2   43.70    1.30
  -1   4  -2   44.80    1.50
   1  -4   2   44.10    1.50
   1  -4   2   43.60    1.50
   1  -4   2   44.20    1.50
   1  -4   2   40.90    1.40
   0   3  -2  687.23   18.30
   0   3  -2  676.93   18.40
   0  -3   2  655.43   18.20
   0  -3   2  671.13   18.70
   0  -3   2  665.83   18.30
   0  -3   2  681.23   18.20
   0  -3   2  672.93   18.30
   1   2  -2  102.49    2.90
   1   2  -2  110.89    2.90
   1   2  -2  104.59    3.00
  -1  -2   2  101.99    2.90
  -1  -2   2  109.79    3.10
  -1  -2   2  104.59    3.10
  -1  -2   2  108.19    3.10
  -1  -2   2   98.29    3.10
   2   1  -2  605.34   16.40
   2   1  -2  598.44   16.40
   2   1  -2  593.14   16.50
  -2  -1   2  598.34   16.60
  -2  -1   2  613.84   16.50
  -2  -1   2  605.24   16.50
   3   0  -2    3.40    0.30
   3   0  -2    2.60    0.40
   3   0  -2    3.20    0.50
  -3   0   2    4.00    0.70
  -3   0   2    3.20    0.40
   4  -1  -2   51.09    2.00
   4  -1  -2   50.09    1.80
  -4   1   2   53.29    2.40
   5  -2  -2   -0.10    0.30
   5  -2  -2    0.10    0.50
  -5   2   2    0.20    0.80
   6  -3  -2    7.80    0.90
   6  -3  -2    4.40    0.90
  -6   3   2    4.70    1.40
   5  -9   2    0.50    0.70
   5  -9   2   -0.40    0.50
  -4   8  -2  207.88    6.90
   4  -8   2  202.08    6.40
   4  -8   2  199.18    6.10
  -3   7  -2    5.80    0.90
   3  -7   2    2.90    0.70
   3  -7   2    2.70    0.60
   3  -7   2    3.40    0.50
  -2   6  -2    7.40    0.30
  -2   6  -2    6.10    0.80
  -2   6  -2    6.70    0.50
   2  -6   2    5.30    0.60
   2  -6   2    5.70    0.70
   2  -6   2    4.70    0.60
   2  -6   2    5.70    0.50
  -1   5  -2   89.19    2.60
  -1   5  -2   89.09    2.80
  -1   5  -2   88.89    2.90
   1  -5   2   89.09    2.80
   1  -5   2   90.19    2.70
   1  -5   2   92.69    2.80
   1  -5   2   90.59    2.80
   0   4  -2   17.30    0.70
   0   4  -2   17.40    0.60
   0   4  -2   17.80    0.80
   0  -4   2   17.40    0.80
   0  -4   2   17.80    0.80
   0  -4   2   17.00    0.70
   0  -4   2   17.40    0.60
   0  -4   2   17.60    0.70
   1   3  -2  124.29    3.50
   1   3  -2  120.69    3.40
   1   3  -2  125.99    3.40
  -1  -3   2  118.49    3.60
  -1  -3   2  128.29    3.60
  -1  -3   2  118.09    3.60
  -1  -3   2  125.99    3.60
  -1  -3   2  114.99    3.40
   2   2  -2  208.38    5.90
   2   2  -2  209.88    5.90
   2   2  -2  212.78    6.00
  -2  -2   2  203.68    6.20
  -2  -2   2  209.68    5.80
  -2  -2   2  214.88    6.10
  -2  -2   2  214.08    5.90
   3   1  -2   67.29    2.20
   3   1  -2   65.99    2.10
   3   1  -2   66.89    2.30
  -3  -1   2   66.89    2.50
  -3  -1   2   69.09    2.40
  -3  -1   2   65.09    2.00
   4   0  -2    0.00    0.20
   4   0  -2    0.00    0.40
  -4   0   2    0.50    0.60
   5  -1  -2   37.30    1.90
   5  -1  -2   41.10    1.70
  -5   1   2   43.70    2.50
   6  -2  -2    8.10    0.90
   6  -2  -2    7.50    1.10
  -6   2   2    5.70    1.50
  -4   9  -2   23.80    2.00
   4  -9   2   19.70    1.70
   4  -9   2   25.20    1.30
  -3   8  -2    8.00    1.10
   3  -8   2    6.40    0.80
   3  -8   2    7.90    1.00
   3  -8   2    9.30    0.70
  -2   7  -2   87.39    3.10
   2  -7   2   83.59    2.60
   2  -7   2   80.39    2.80
   2  -7   2   84.69    2.80
   2  -7   2   82.49    2.90
  -1   6  -2    5.20    0.60
  -1   6  -2    3.90    0.40
  -1   6  -2    4.20    0.30
   1  -6   2    3.60    0.40
   1  -6   2    5.40    0.40
   1  -6   2    5.00    0.50
   1  -6   2    4.30    0.50
   0   5  -2  150.68    4.30
   0   5  -2  151.48    4.50
   0   5  -2  157.08    4.40
   0  -5   2  154.78    4.40
   0  -5   2  149.99    4.50
   0  -5   2  152.78    4.50
   0  -5   2  156.18    4.30
   0  -5   2  153.58    4.50
   1   4  -2    6.00    0.30
   1   4  -2    5.00    0.30
   1   4  -2    5.40    0.40
  -1  -4   2    6.20    0.50
  -1  -4   2    5.50    0.40
  -1  -4   2    5.20    0.40
  -1  -4   2    5.70    0.30
  -1  -4   2    5.70    0.40
   2   3  -2  124.59    3.60
   2   3  -2  118.39    3.50
   2   3  -2  122.09    3.50
  -2  -3   2  121.99    3.60
  -2  -3   2  114.99    3.70
  -2  -3   2  113.49    3.40
  -2  -3   2  117.69    3.70
   3   2  -2   68.09    2.40
   3   2  -2   64.19    2.20
   3   2  -2   64.79    2.10
  -3  -2   2   67.89    2.00
  -3  -2   2   71.49    2.60
  -3  -2   2   67.59    2.10
  -3  -2   2   69.69    2.40
   4   1  -2   61.89    2.30
   4   1  -2   62.09    2.20
  -4  -1   2   67.69    2.80
   5   0  -2    6.20    0.70
   5   0  -2    6.60    0.80
  -5   0   2    6.90    1.30
   6  -1  -2    0.40    0.50
   6  -1  -2   -0.70    0.50
  -4  10  -2   38.90    2.60
   4 -10   2   44.30    1.80
   4 -10   2   35.20    2.20
  -3   9  -2    2.50    0.70
   3  -9   2    0.60    0.60
   3  -9   2    1.00    0.50
   3  -9   2    2.00    0.40
  -2   8  -2   21.90    1.40
   2  -8   2   20.70    1.20
   2  -8   2   20.10    1.00
   2  -8   2   20.80    1.10
  -1   7  -2   90.39    2.70
  -1   7  -2   91.69    3.00
  -1   7  -2   95.49    3.20
   1  -7   2   94.29    3.00
   1  -7   2   94.79    3.00
   1  -7   2   93.69    2.80
   1  -7   2   92.19    3.10
   0   6  -2   51.59    1.80
   0   6  -2   50.09    1.60
   0  -6   2   52.09    1.60
   0  -6   2   50.49    1.80
   0  -6   2   51.89    1.80
   0  -6   2   52.59    1.80
   0  -6   2   50.19    1.90
   1   5  -2   14.10    0.70
   1   5  -2   15.40    0.60
  -1  -5   2   14.70    0.80
  -1  -5   2   16.10    0.80
  -1  -5   2   15.80    0.80
  -1  -5   2   14.90    0.80
  -1  -5   2   15.40    0.60
   2   4  -2    1.40    0.20
   2   4  -2    1.30    0.30
   2   4  -2    1.90    0.30
  -2  -4   2    1.40    0.30
  -2  -4   2    1.80    0.30
  -2  -4   2    1.20    0.40
  -2  -4   2    1.50    0.30
  -2  -4   2    1.50    0.20
   3   3  -2    7.40    0.60
   3   3  -2    8.20    0.70
   3   3  -2    8.30    0.50
  -3  -3   2    7.40    0.90
  -3  -3   2    7.70    0.50
  -3  -3   2    8.00    0.40
   4   2  -2    0.00    0.20
   4   2  -2   -0.30    0.30
  -4  -2   2   -0.10    0.60
   5   1  -2    0.80    0.40
   5   1  -2    0.20    0.40
  -5  -1   2    1.20    0.90
   6   0  -2    0.90    0.60
   6   0  -2    2.80    0.70
   4 -11   2    9.60    1.30
   4 -11   2   15.20    1.20
  -3  10  -2   -0.60    0.60
   3 -10   2   -0.30    0.30
   3 -10   2    0.20    0.60
   3 -10   2   -0.30    0.50
  -2   9  -2    2.40    0.70
   2  -9   2    1.80    0.60
   2  -9   2    1.50    0.50
   2  -9   2    0.90    0.30
  -1   8  -2    0.30    0.40
   1  -8   2    0.20    0.30
   1  -8   2   -0.10    0.20
   1  -8   2    0.10    0.30
   1  -8   2    0.40    0.30
   0   7  -2   21.60    1.00
   0   7  -2   20.80    0.80
   0  -7   2   20.00    1.10
   0  -7   2   20.00    0.80
   0  -7   2   20.60    1.00
   0  -7   2   21.10    1.00
   1   6  -2   15.40    0.80
   1   6  -2   14.60    0.70
  -1  -6   2   14.70    0.80
  -1  -6   2   15.60    0.80
  -1  -6   2   14.00    0.70
  -1  -6   2   14.70    0.90
  -1  -6   2   14.80    0.80
   2   5  -2   56.69    1.80
   2   5  -2   52.79    1.80
   2   5  -2   56.09    1.90
  -2  -5   2   51.49    1.70
  -2  -5   2   55.59    2.00
  -2  -5   2   55.39    2.10
  -2  -5   2   55.59    2.10
  -2  -5   2   57.19    2.10
   3   4  -2   82.89    2.80
   3   4  -2   87.19    2.80
   3   4  -2   89.69    2.90
  -3  -4   2   90.79    3.20
  -3  -4   2   85.89    2.80
  -3  -4   2   89.19    2.60
   4   3  -2  149.69    4.60
   4   3  -2  147.09    4.60
  -4  -3   2  154.18    5.10
   5   2  -2   39.60    1.90
   5   2  -2   41.80    1.80
  -3  11  -2    0.60    0.80
   3 -11   2    0.40    0.40
   3 -11   2   -0.80    0.60
  -2  10  -2    0.10    0.60
   2 -10   2    0.50    0.40
   2 -10   2    0.40    0.30
   2 -10   2    0.80    0.50
  -1   9  -2    8.40    1.00
   1  -9   2    7.50    0.80
   1  -9   2    6.70    0.80
   1  -9   2    6.30    0.60
   0   8  -2   26.60    1.00
   0   8  -2   28.90    1.30
   0  -8   2   28.10    1.10
   0  -8   2   29.10    1.40
   0  -8   2   27.70    1.30
   1   7  -2   -0.20    0.20
   1   7  -2    0.60    0.30
  -1  -7   2    0.10    0.20
  -1  -7   2   -0.20    0.30
  -1  -7   2   -1.00    0.20
   2   6  -2   37.00    1.50
   2   6  -2   38.90    1.40
   2   6  -2   34.90    1.50
  -2  -6   2   33.70    1.80
  -2  -6   2   39.50    1.60
  -2  -6   2   36.90    1.40
   3   5  -2  267.17    7.60
   3   5  -2  264.67    7.60
   3   5  -2  269.07    7.70
  -3  -5   2  265.07    8.00
  -3  -5   2  268.87    7.90
  -3  -5   2  262.47    7.40
  -3  -5   2  263.27    7.70
   4   4  -2   66.99    2.30
   4   4  -2   64.19    2.30
   4   4  -2   64.39    2.40
   5   3  -2    6.10    0.80
   5   3  -2    6.90    0.80
   3 -12   2   13.00    1.50
   3 -12   2   13.20    1.10
  -2  11  -2   -0.40    0.70
   2 -11   2    0.30    0.50
   2 -11   2    0.50    0.50
   2 -11   2   -0.60    0.30
  -1  10  -2   21.80    1.60
   1 -10   2   20.60    1.00
   1 -10   2   21.20    1.30
   1 -10   2   20.90    1.30
   0   9  -2   26.50    1.30
   0  -9   2   22.80    1.30
   0  -9   2   25.80    1.10
   1   8  -2  596.14   16.60
   1   8  -2  606.54   16.80
  -1  -8   2  621.54   16.60
  -1  -8   2  591.74   17.00
  -1  -8   2  616.24   17.00
   2   7  -2  145.19    4.40
   2   7  -2  143.09    4.50
  -2  -7   2  147.89    4.70
  -2  -7   2  156.18    4.80
  -2  -7   2  150.98    4.40
   3   6  -2   22.20    1.10
   3   6  -2   20.40    1.10
   3   6  -2   18.30    1.30
  -3  -6   2   22.00    1.20
  -3  -6   2   21.60    1.00
  -3  -6   2   22.50    1.30
   4   5  -2   11.70    0.90
   4   5  -2   11.40    0.80
   5   4  -2  157.58    5.00
   2 -12   2   -0.60    0.40
   2 -12   2   -0.40    0.40
   2 -12   2    0.60    0.60
  -1  11  -2   52.99    3.00
   1 -11   2   54.49    2.30
   1 -11   2   58.69    2.00
   1 -11   2   55.19    2.40
   0  10  -2  141.39    4.80
   0 -10   2  145.19    4.30
   0 -10   2  138.69    4.70
  -1  -9   2  118.89    3.60
  -1  -9   2  117.39    4.00
  -2  -8   2    1.60    0.50
  -2  -8   2    0.30    0.30
   3   7  -2    1.60    0.40
  -3  -7   2    1.50    0.50
  -3  -7   2    1.60    0.50
   4   6  -2   87.89    2.90
  -4  -6   2   78.29    3.60
   5   5  -2    0.10    0.40
   1 -12   2   36.80    1.60
   1 -12   2   33.90    2.00
   0 -11   2    0.50    0.40
   0 -11   2    0.80    0.50
  -1 -10   2   43.90    1.70
  -1 -10   2   44.80    2.10
  -2  -9   2    1.80    0.40
  -2  -9   2    1.80    0.60
  -3  -8   2   11.40    1.00
  -4  -7   2    2.30    0.90
   0 -12   2   25.10    1.30
   0 -12   2   24.10    1.70
  -1 -11   2   27.70    1.30
  -1 -11   2   27.80    1.70
  -2 -10   2   14.90    1.00
  -2 -10   2   13.70    1.20
  -3  -9   2   45.40    2.20
  -3  -9  -3   32.20    1.50
  -3  -9  -3   29.40    1.80
   3   9   3   28.20    1.80
  -2 -10  -3   30.00    1.90
  -2 -10  -3   30.70    1.50
   2  10   3   33.90    1.90
  -1 -11  -3    3.10    0.80
  -1 -11  -3    5.20    0.70
   1  11   3    4.50    0.90
   0 -12  -3   16.80    1.10
   0 -12  -3   16.80    1.40
   0  12   3   15.80    1.70
  -4  -7  -3   11.90    1.00
  -4  -7  -3   13.20    1.20
   4   7   3   10.90    1.20
  -3  -8  -3   76.59    2.60
  -3  -8  -3   72.39    3.00
   3   8   3   70.99    2.90
  -2  -9  -3   18.40    1.10
  -2  -9  -3   20.20    1.40
   2   9   3   14.40    1.30
  -1 -10  -3    8.20    1.10
  -1 -10  -3    8.40    0.80
   1  10   3    9.00    1.10
   0 -11  -3    0.10    0.50
   0 -11  -3    0.20    0.30
   0  11   3    0.00    0.60
   1 -12  -3   39.20    1.60
   1 -12  -3   38.40    2.00
  -1  12   3   35.30    2.20
  -1  12   3   41.20    2.30
  -4  -6  -3   64.79    2.70
  -4  -6  -3   66.19    2.30
   4   6   3   61.79    2.60
  -3  -7  -3    3.60    0.60
  -3  -7  -3    4.50    0.80
   3   7   3    2.40    0.60
  -2  -8  -3    0.60    0.30
  -2  -8  -3   -0.40    0.30
   2   8   3    0.00    0.40
  -1  -9  -3   12.50    1.10
  -1  -9  -3   11.70    0.80
   1   9   3   12.60    1.10
   0 -10  -3   58.09    2.00
   0 -10  -3   55.59    2.50
   0  10   3   60.49    2.60
   1 -11  -3    5.80    0.60
   1 -11  -3    5.60    0.80
  -1  11   3    5.70    1.00
   2 -12  -3    0.00    0.70
   2 -12  -3    0.70    0.40
   2 -12  -3    0.80    0.50
  -2  12   3    0.50    0.80
   5   4   3   12.50    1.20
  -4  -5  -3   35.40    1.50
  -4  -5  -3   31.60    1.70
   4   5   3   33.70    1.70
  -3  -6  -3   36.40    1.80
  -3  -6  -3   38.30    1.50
   3   6   3   36.80    1.70
  -2  -7  -3    5.20    0.80
  -2  -7  -3    4.80    0.50
   2   7   3    5.00    0.70
  -1  -8  -3    0.10    0.30
  -1  -8  -3    0.30    0.40
   1   8   3    0.10    0.40
   0  -9  -3   19.40    0.90
   0  -9  -3   19.00    1.30
   0   9   3   19.60    1.40
   1 -10  -3    9.80    1.00
   1 -10  -3    9.30    0.70
  -1  10   3    8.50    1.10
   2 -11  -3    1.10    0.50
   2 -11  -3    0.80    0.40
  -2  11   3    0.10    0.70
   3 -12  -3    0.00    0.80
   3 -12  -3    0.10    0.40
  -3  12   3   -0.40    0.90
   5   3   3    5.40    0.90
  -4  -4  -3    2.80    0.50
  -4  -4  -3    3.20    0.50
   4   4   3    2.20    0.50
  -3  -5  -3    0.60    0.40
  -3  -5  -3    0.90    0.40
   3   5   3    0.70    0.40
   3   5   3    0.80    0.30
  -2  -6  -3    3.80    0.60
  -2  -6  -3    4.60    0.50
   2   6   3    4.30    0.50
   2   6   3    4.70    0.60
  -1  -7  -3  151.08    4.40
  -1  -7  -3  152.38    5.00
   1   7   3  156.88    4.80
   0  -8  -3  114.79    3.90
   0  -8  -3  112.49    3.40
   0   8   3  114.29    3.90
   1  -9  -3   35.20    1.60
   1  -9  -3   34.70    1.30
  -1   9   3   34.40    1.80
   2 -10  -3    5.80    0.60
   2 -10  -3    6.70    0.80
  -2  10   3    6.80    1.00
   3 -11  -3    4.40    1.00
   3 -11  -3    2.60    0.50
  -3  11   3    2.90    1.00
   5   2   3    1.70    0.60
  -4  -3  -3   71.99    2.40
  -4  -3  -3   70.49    2.70
   4   3   3   73.79    2.70
   4   3   3   70.99    2.70
  -3  -4  -3    0.10    0.30
  -3  -4  -3   -0.20    0.20
   3   4   3   -0.10    0.30
   3   4   3    0.20    0.30
  -2  -5  -3   55.69    1.80
  -2  -5  -3   50.39    2.10
   2   5   3   51.49    2.00
   2   5   3   52.19    1.80
  -1  -6  -3  286.17    8.50
  -1  -6  -3  284.07    7.90
   1   6   3  289.27    8.30
   0  -7  -3  259.47    7.40
   0  -7  -3  266.67    7.90
   0   7   3  271.37    7.80
   1  -8  -3   66.29    2.40
   1  -8  -3   63.69    2.00
  -1   8   3   61.59    2.50
   2  -9  -3    5.80    0.70
   2  -9  -3    4.60    0.50
  -2   9   3    5.80    0.90
   3 -10  -3    2.90    0.50
   3 -10  -3    3.40    0.90
  -3  10   3    3.40    0.90
   4 -11  -3    0.10    0.40
   4 -11  -3    0.60    0.80
  -4  11   3    0.40    0.90
   5   1   3    7.90    1.00
  -4  -2  -3   26.90    1.30
  -4  -2  -3   28.60    1.20
   4   2   3   27.80    1.40
   4   2   3   27.10    1.50
  -3  -3  -3   72.39    2.70
  -3  -3  -3   71.29    2.30
   3   3   3   70.59    2.50
   3   3   3   74.89    2.60
  -2  -4  -3   51.09    2.00
  -2  -4  -3   48.00    1.60
   2   4   3   49.90    1.70
   2   4   3   47.30    1.80
  -1  -5  -3   67.39    2.00
  -1  -5  -3   66.09    2.40
   1   5   3   65.99    2.30
   0  -6  -3   49.40    1.80
   0  -6  -3   51.19    2.00
   0  -6  -3   50.29    1.60
   0   6   3   50.89    1.90
   1  -7  -3   13.10    0.60
   1  -7  -3   13.00    0.90
  -1   7   3   13.00    1.00
   2  -8  -3   17.80    0.80
   2  -8  -3   18.00    1.00
  -2   8   3   18.70    1.20
   3  -9  -3    0.20    0.60
   3  -9  -3    0.10    0.30
  -3   9   3    0.00    0.60
   4 -10  -3    7.70    0.80
   4 -10  -3    7.40    1.10
  -4  10   3    6.10    1.20
   6  -1   3   16.10    1.50
   5   0   3   25.60    1.60
   5   0   3   28.50    1.30
  -4  -1  -3   12.90    0.80
  -4  -1  -3   12.20    0.90
   4   1   3   12.50    0.80
   4   1   3   13.10    1.00
   4   1   3   13.10    1.00
  -3  -2  -3   59.09    2.20
  -3  -2  -3   57.59    1.90
   3   2   3   53.99    1.80
   3   2   3   61.19    2.10
   3   2   3   58.59    2.10
  -2  -3  -3  143.19    4.50
  -2  -3  -3  141.79    4.10
  -2  -3  -3  142.19    4.40
   2   3   3  148.59    4.30
   2   3   3  144.99    4.30
  -1  -4  -3   13.80    0.80
  -1  -4  -3   12.80    0.50
   1   4   3   12.50    0.60
   1   4   3   13.40    0.70
   0  -5  -3    5.50    0.60
   0  -5  -3    6.20    0.30
   0   5   3    5.80    0.50
   1  -6  -3    3.10    0.40
   1  -6  -3    3.30    0.50
  -1   6   3    3.10    0.50
  -1   6   3    3.00    0.40
   2  -7  -3   47.00    1.50
   2  -7  -3   49.30    1.80
  -2   7   3   48.00    1.90
   3  -8  -3    4.70    0.50
   3  -8  -3    3.60    0.70
  -3   8   3    3.90    0.80
   4  -9  -3    5.70    0.70
   4  -9  -3    6.20    1.10
  -4   9   3    6.30    1.10
   6  -2   3   10.30    1.20
   5  -1   3   82.99    3.20
   5  -1   3   86.69    2.90
  -4   0  -3    1.80    0.30
  -4   0  -3    2.10    0.40
   4   0   3    2.30    0.40
   4   0   3    2.80    0.60
   4   0   3    2.20    0.60
  -3  -1  -3   93.69    2.90
  -3  -1  -3   97.99    3.40
  -3  -1  -3   93.59    3.50
  -3  -1  -3   98.19    3.20
   3   1   3  100.09    3.20
   3   1   3   97.69    3.20
   3   1   3   97.69    2.90
  -2  -2  -3   55.79    1.80
  -2  -2  -3   57.89    2.00
  -2  -2  -3   59.69    2.10
  -2  -2  -3   58.49    2.10
   2   2   3   56.79    1.90
   2   2   3   56.29    1.70
   2   2   3   56.69    2.00
  -1  -3  -3   25.20    1.10
  -1  -3  -3   24.80    0.80
  -1  -3  -3   25.80    1.00
  -1  -3  -3   25.10    1.20
   1   3   3   25.80    1.00
   1   3   3   25.00    0.90
   0  -4  -3  428.36   12.10
   0  -4  -3  440.46   11.70
   0   4   3  435.56   12.00
   0   4   3  417.26   11.80
   1  -5  -3   84.29    2.50
   1  -5  -3   83.09    2.70
  -1   5   3   77.09    2.50
  -1   5   3   84.79    2.80
   2  -6  -3   40.60    1.60
   2  -6  -3   40.10    1.50
  -2   6   3   44.00    1.70
   3  -7  -3    2.20    0.60
   3  -7  -3    2.10    0.30
  -3   7   3    2.50    0.60
   4  -8  -3   71.29    2.50
   4  -8  -3   72.79    3.00
  -4   8   3   72.69    3.10
   5  -9  -3    1.40    0.50
   5  -9  -3   -1.10    0.60
  -5   9   3    1.20    1.00
   6  -3   3  201.58    6.20
   5  -2   3    5.40    0.70
   5  -2   3    5.40    0.90
  -4   1  -3    6.00    0.50
   4  -1   3    5.50    0.80
   4  -1   3    6.40    0.60
   4  -1   3    5.60    0.80
  -2  -1  -3  932.81   25.90
  -2  -1  -3  934.51   25.90
  -2  -1  -3  929.11   25.60
   2   1   3  975.40   25.60
   2   1   3  955.80   25.90
   2   1   3  946.41   26.10
   2   1   3  958.60   25.80
  -1  -2  -3  451.95   12.20
  -1  -2  -3  440.16   12.40
  -1  -2  -3  460.75   12.40
   1   2   3  460.75   12.60
   1   2   3  456.75   12.30
   1   2   3  447.46   12.60
   1   2   3  448.26   12.40
   0  -3  -3  318.97    8.90
   0  -3  -3  316.87    8.60
   0   3   3  310.47    8.80
   1  -4  -3   12.40    0.50
   1  -4  -3   13.80    0.70
  -1   4   3   12.80    0.70
   2  -5  -3    0.30    0.20
   2  -5  -3    0.30    0.20
   2  -5  -3    0.00    0.20
  -2   5   3    0.20    0.30
   3  -6  -3  210.18    6.50
   3  -6  -3  209.48    6.00
  -3   6   3  218.18    6.50
   4  -7  -3   11.90    1.20
   4  -7  -3    8.60    0.70
  -4   7   3    9.70    1.20
   5  -8  -3   -1.00    0.70
   5  -8  -3    0.40    0.40
  -5   8   3    0.60    0.80
   6  -4   3   61.99    2.50
   6  -4   3   61.49    2.90
   5  -3   3    0.70    0.60
   5  -3   3    0.40    0.40
  -4   2  -3   60.29    1.90
  -4   2  -3   68.29    2.80
   4  -2   3   60.39    2.10
   4  -2   3   58.69    2.40
   4  -2   3   59.19    2.50
  -3   1  -3  229.08    6.90
  -3   1  -3  221.78    6.70
  -3   1  -3  223.68    6.30
   3  -1   3  225.98    6.60
   3  -1   3  224.48    6.70
   3  -1   3  219.78    6.40
   3  -1   3  231.68    6.60
  -2   0  -3    2.30    0.20
  -2   0  -3    1.90    0.40
  -2   0  -3    2.20    0.40
   2   0   3    2.30    0.40
   2   0   3    2.60    0.40
   2   0   3    3.10    0.30
   2   0   3    2.20    0.40
  -1  -1  -3  466.05   13.10
  -1  -1  -3  496.15   13.10
   1   1   3  455.75   13.20
   1   1   3  480.05   13.30
   1   1   3  487.05   13.10
   1   1   3  485.45   13.00
   0  -2  -3  674.43   18.00
   0   2   3  649.24   18.20
   0   2   3  671.63   18.20
   1  -3  -3   29.40    0.90
   1  -3  -3   28.10    1.10
  -1   3   3   27.20    1.10
   2  -4  -3   38.70    1.30
   2  -4  -3   39.60    1.60
   2  -4  -3   38.30    1.30
  -2   4   3   38.80    1.40
   3  -5  -3   15.50    1.00
   3  -5  -3   14.30    0.60
  -3   5   3   13.40    1.10
   4  -6  -3    0.40    0.30
   4  -6  -3    1.30    0.60
  -4   6   3    0.60    0.60
   5  -7  -3    7.70    0.80
   5  -7  -3    8.20    1.20
  -5   7   3    9.80    1.40
   6  -5   3    6.80    1.20
   6  -5   3    9.00    0.90
   5  -4   3   39.20    2.10
   5  -4   3   41.40    1.70
  -4   3  -3   21.00    1.60
  -4   3  -3   19.90    0.80
   4  -3   3   18.50    1.30
   4  -3   3   20.60    1.30
   4  -3   3   20.50    1.00
  -3   2  -3   19.00    0.80
  -3   2  -3   20.40    1.30
  -3   2  -3   19.20    1.00
   3  -2   3   19.60    1.00
   3  -2   3   19.60    1.10
   3  -2   3   19.00    1.10
   3  -2   3   20.00    0.80
  -2   1  -3    7.20    0.60
  -2   1  -3    7.40    0.50
  -2   1  -3    6.70    0.40
   2  -1   3    7.60    0.40
   2  -1   3    7.10    0.50
   2  -1   3    8.40    0.50
   2  -1   3    7.30    0.60
  -1   0  -3    0.10    0.10
  -1   0  -3   -0.40    0.10
  -1   0  -3   -0.60    0.20
   1   0   3   -0.30    0.10
   1   0   3   -0.20    0.20
   1   0   3   -0.40    0.10
   0   1   3  707.63   19.20
   0   1   3  702.03   19.40
  -1   2   3  269.07    7.70
  -1   2   3  280.37    7.60
   2  -3  -3  781.42   21.60
   2  -3  -3  775.32   21.40
  -2   3   3  806.62   21.50
   3  -4  -3  121.99    3.50
   3  -4  -3  125.39    4.00
   3  -4  -3  116.79    3.90
  -3   4   3  126.19    4.00
  -3   4   3  127.39    3.60
   4  -5  -3    1.50    0.30
   4  -5  -3    1.70    0.60
  -4   5   3    1.90    0.60
   5  -6  -3   -0.50    0.60
   5  -6  -3   -0.10    0.30
  -5   6   3    0.70    0.80
   5  -5   3   -0.20    0.60
   5  -5   3    0.60    0.40
  -4   4  -3    3.60    0.90
  -4   4  -3    3.70    0.40
   4  -4   3    3.30    0.50
   4  -4   3    4.10    0.70
   4  -4   3    2.60    0.60
  -3   3  -3   22.00    1.40
  -3   3  -3   22.40    0.90
  -3   3  -3   23.30    1.10
   3  -3   3   22.90    1.20
   3  -3   3   24.00    1.10
   3  -3   3   22.70    1.00
   3  -3   3   23.50    1.20
  -2   2  -3   15.10    0.90
  -2   2  -3   16.10    0.80
  -2   2  -3   16.50    0.60
   2  -2   3   17.10    0.90
   2  -2   3   16.40    0.80
   2  -2   3   17.10    0.80
   2  -2   3   16.20    0.70
  -1   1  -3 1744.23   46.40
  -1   1  -3 1640.44   46.80
  -1   1  -3 1719.33   46.60
   1  -1   3 1655.13   47.00
   1  -1   3 1718.43   46.80
   1  -1   3 1717.13   46.60
   1  -1   3 1829.52   46.30
   0   0   3  540.55   14.70
   0   0   3  540.85   15.10
  -1   1   3 1650.73   44.70
  -1   1   3 1638.14   44.70
   2  -2  -3  846.52   23.70
   2  -2  -3  877.51   23.60
  -2   2   3  886.71   23.70
   3  -3  -3  202.18    6.10
   3  -3  -3  210.38    6.10
   3  -3  -3  207.98    5.70
  -3   3   3  207.38    5.90
  -3   3   3  209.28    6.20
   4  -4  -3    1.10    0.30
   4  -4  -3    1.10    0.60
   4  -4  -3    2.00    0.30
  -4   4   3    1.70    0.60
   5  -5  -3    1.00    0.60
   5  -5  -3    1.60    0.40
  -5   5   3    1.70    0.90
   5  -6   3    0.40    0.70
   5  -6   3   -0.50    0.40
  -4   5  -3    6.60    1.10
   4  -5   3    5.80    0.80
   4  -5   3    5.90    0.60
  -3   4  -3  128.39    4.20
  -3   4  -3  136.59    3.90
  -3   4  -3  137.59    4.50
   3  -4   3  134.09    4.20
   3  -4   3  136.69    4.00
   3  -4   3  141.29    4.40
   3  -4   3  136.59    4.20
  -2   3  -3   64.29    2.00
  -2   3  -3   67.39    2.40
  -2   3  -3   66.79    2.20
   2  -3   3   66.89    2.20
   2  -3   3   62.69    2.20
   2  -3   3   69.89    2.30
   2  -3   3   64.29    2.00
  -1   2  -3  369.36   10.30
  -1   2  -3  370.36   10.20
  -1   2  -3  380.06   10.40
   1  -2   3  380.46   10.30
   1  -2   3  382.56   10.20
   1  -2   3  367.36   10.40
   1  -2   3  372.66   10.40
   0   1  -3  549.45   14.60
   0  -1   3  543.35   14.60
   0  -1   3  530.05   14.50
   0  -1   3  505.55   14.40
   0  -1   3  524.05   14.30
   1   0  -3    1.10    0.20
   1   0  -3    0.80    0.10
  -1   0   3    1.00    0.20
   2  -1  -3   24.60    1.00
   2  -1  -3   23.60    1.00
  -2   1   3   24.10    1.10
  -2   1   3   23.70    0.90
   3  -2  -3  316.27    9.00
   3  -2  -3  311.97    8.60
   3  -2  -3  317.17    9.00
  -3   2   3  316.67    8.80
  -3   2   3  317.07    9.20
   4  -3  -3   11.00    0.70
   4  -3  -3    8.50    0.90
  -4   3   3   10.80    1.20
   5  -4  -3    2.50    0.70
   5  -4  -3    2.40    0.50
  -5   4   3    2.40    1.00
   6  -5  -3    3.00    0.70
   6  -5  -3    3.00    0.80
  -6   5   3    3.60    1.30
   5  -7   3    3.50    0.90
   5  -7   3    2.80    0.60
  -4   6  -3    1.40    0.80
   4  -6   3    1.00    0.40
   4  -6   3    1.50    0.60
  -3   5  -3   91.79    2.70
  -3   5  -3   96.09    3.50
   3  -5   3   92.09    3.10
   3  -5   3   92.19    3.00
   3  -5   3   93.29    2.90
   3  -5   3   94.39    3.20
  -2   4  -3   19.60    0.70
  -2   4  -3   21.60    1.20
  -2   4  -3   19.50    1.00
   2  -4   3   19.00    1.00
   2  -4   3   19.50    0.90
   2  -4   3   18.40    0.80
   2  -4   3   20.20    1.00
  -1   3  -3   31.00    1.00
  -1   3  -3   32.10    1.30
   1  -3   3   31.60    1.10
   1  -3   3   31.90    1.00
   1  -3   3   31.40    1.20
   0   2  -3    2.00    0.10
   0   2  -3    2.10    0.20
   0   2  -3    2.10    0.30
   0  -2   3    2.00    0.20
   0  -2   3    3.10    0.30
   0  -2   3    1.70    0.20
   0  -2   3    1.90    0.20
   1   1  -3    7.90    0.40
  -1  -1   3    7.90    0.50
  -1  -1   3    9.00    0.40
  -1  -1   3    9.00    0.40
  -1  -1   3    8.00    0.40
   2   0  -3  224.68    6.20
   2   0  -3  217.98    6.00
   2   0  -3  220.48    6.30
  -2   0   3  225.38    6.20
  -2   0   3  217.28    6.10
  -2   0   3  219.28    6.40
   3  -1  -3  143.99    4.20
   3  -1  -3  146.39    4.50
   3  -1  -3  148.49    4.40
  -3   1   3  150.28    4.70
  -3   1   3  147.29    4.40
   4  -2  -3    1.70    0.30
   4  -2  -3    1.50    0.50
  -4   2   3    2.60    0.70
   5  -3  -3   18.80    1.10
   5  -3  -3   17.40    1.30
  -5   3   3   17.50    1.80
   6  -4  -3    0.80    0.50
   6  -4  -3    0.80    0.60
  -6   4   3    0.90    1.00
   5  -8   3    0.80    0.70
   5  -8   3   -0.10    0.50
  -4   7  -3   -1.00    0.70
   4  -7   3   -0.70    0.30
   4  -7   3    0.80    0.50
  -3   6  -3   90.39    3.00
  -3   6  -3  121.29    3.90
   3  -6   3  106.49    3.20
   3  -6   3  104.79    3.40
   3  -6   3  108.99    3.50
   3  -6   3  101.49    3.60
  -2   5  -3  345.57    9.60
  -2   5  -3  343.67   10.10
  -2   5  -3  349.17    9.90
   2  -5   3  353.76   10.00
   2  -5   3  348.77    9.70
   2  -5   3  349.37    9.80
   2  -5   3  355.66    9.90
  -1   4  -3   47.20    1.70
  -1   4  -3   46.90    1.40
  -1   4  -3   48.50    1.60
   1  -4   3   48.00    1.60
   1  -4   3   46.70    1.50
   1  -4   3   47.80    1.70
   1  -4   3   47.40    1.60
   0   3  -3  452.05   12.00
   0   3  -3  434.96   12.00
   0   3  -3  444.56   11.90
   0  -3   3  436.36   12.00
   0  -3   3  411.86   11.80
   0  -3   3  426.26   11.90
   0  -3   3  444.66   12.00
   0  -3   3  434.26   12.00
   1   2  -3  452.75   12.60
   1   2  -3  465.95   12.70
  -1  -2   3  483.95   12.70
  -1  -2   3  470.25   12.70
  -1  -2   3  446.76   12.70
  -1  -2   3  463.15   12.70
   2   1  -3  881.21   24.20
   2   1  -3  909.81   24.20
   2   1  -3  924.91   24.30
  -2  -1   3  863.91   24.40
  -2  -1   3  888.41   24.30
   3   0  -3  113.39    3.50
   3   0  -3  113.59    3.30
   3   0  -3  117.29    3.60
  -3   0   3  111.29    3.50
  -3   0   3  115.39    3.80
   4  -1  -3    0.70    0.30
   4  -1  -3    0.40    0.40
  -4   1   3    0.70    0.60
   5  -2  -3   13.40    1.10
   5  -2  -3   14.50    1.00
   5  -2  -3   13.80    0.90
  -5   2   3   15.50    1.70
   6  -3  -3    5.10    0.80
   6  -3  -3    3.80    0.80
  -6   3   3    5.30    1.40
   5  -9   3    3.10    0.80
   5  -9   3    5.20    0.80
  -4   8  -3   39.80    2.50
   4  -8   3   39.00    2.00
   4  -8   3   39.30    1.70
  -3   7  -3  521.85   15.10
   3  -7   3  521.25   14.70
   3  -7   3  516.45   14.60
   3  -7   3  527.05   14.50
  -2   6  -3   99.59    3.50
  -2   6  -3   98.99    2.90
  -2   6  -3   97.59    3.20
   2  -6   3   98.39    3.00
   2  -6   3  100.09    3.20
   2  -6   3  103.39    3.30
   2  -6   3  101.79    3.20
  -1   5  -3   12.10    0.80
  -1   5  -3   11.70    0.50
  -1   5  -3   12.60    0.70
   1  -5   3   12.80    0.70
   1  -5   3   12.70    0.70
   1  -5   3   11.70    0.60
   1  -5   3   12.20    0.70
   0   4  -3   66.39    2.20
   0   4  -3   66.99    2.10
   0   4  -3   69.19    2.00
   0  -4   3   67.19    2.10
   0  -4   3   66.59    2.10
   0  -4   3   66.79    2.20
   0  -4   3   66.59    2.00
   0  -4   3   65.89    2.20
   1   3  -3 2107.59   64.59
   1   3  -3 2243.18   59.39
  -1  -3   3 2194.38   59.39
  -1  -3   3 2202.38   59.69
  -1  -3   3 2173.78   58.99
  -1  -3   3 2207.28   59.49
   2   2  -3   25.50    1.00
   2   2  -3   23.00    0.90
   2   2  -3   24.70    0.80
  -2  -2   3   24.20    1.00
  -2  -2   3   24.20    1.10
  -2  -2   3   25.30    0.90
  -2  -2   3   24.00    1.00
   3   1  -3  156.78    4.70
   3   1  -3  161.28    4.60
   3   1  -3  159.18    4.50
  -3  -1   3  145.59    4.70
  -3  -1   3  155.38    4.50
  -3  -1   3  158.98    5.00
   4   0  -3   -0.10    0.30
   4   0  -3    0.00    0.20
  -4   0   3    0.30    0.60
   5  -1  -3    0.60    0.40
   5  -1  -3   -0.30    0.40
   5  -1  -3    0.20    0.30
  -5   1   3   -0.10    0.80
   6  -2  -3   14.50    1.20
   6  -2  -3   10.40    1.20
  -6   2   3   12.10    1.80
   4  -9   3   27.80    1.40
   4  -9   3   27.30    1.80
  -3   8  -3  171.98    5.80
   3  -8   3  170.38    5.40
   3  -8   3  168.68    5.10
   3  -8   3  173.58    5.30
  -2   7  -3   30.90    1.60
  -2   7  -3   26.70    1.00
   2  -7   3   28.30    1.30
   2  -7   3   29.40    1.10
   2  -7   3   28.70    1.40
   2  -7   3   29.00    1.30
  -1   6  -3  162.58    4.80
  -1   6  -3  160.28    4.60
  -1   6  -3  160.38    5.00
   1  -6   3  162.48    4.60
   1  -6   3  163.98    4.80
   1  -6   3  162.18    4.90
   1  -6   3  163.88    4.90
   0   5  -3  779.02   20.50
   0   5  -3  767.42   20.60
   0   5  -3  737.43   20.70
   0   5  -3  717.53   20.40
   0  -5   3  750.02   20.40
   0  -5   3  763.72   20.70
   0  -5   3  754.02   20.60
   0  -5   3  750.32   20.60
   0  -5   3  758.22   20.50
   1   4  -3  540.75   14.40
   1   4  -3  534.45   14.50
  -1  -4   3  536.55   14.60
  -1  -4   3  526.05   14.40
  -1  -4   3  531.25   14.60
  -1  -4   3  518.45   14.60
  -1  -4   3  522.85   14.60
   2   3  -3   36.80    1.30
   2   3  -3   35.50    1.20
   2   3  -3   33.60    1.20
  -2  -3   3   36.30    1.10
  -2  -3   3   36.00    1.30
  -2  -3   3   33.80    1.40
  -2  -3   3   34.80    1.40
  -2  -3   3   36.30    1.50
   3   2  -3    2.10    0.30
   3   2  -3    2.70    0.40
   3   2  -3    2.60    0.40
  -3  -2   3    3.10    0.60
  -3  -2   3    2.90    0.30
   4   1  -3    9.70    0.80
   4   1  -3   12.40    0.70
  -4  -1   3   13.50    1.40
   5   0  -3    1.50    0.60
   5   0  -3    1.50    0.40
   5   0  -3    0.60    0.30
  -5   0   3    1.70    0.90
   6  -1  -3   -1.00    0.40
   6  -1  -3   -0.90    0.50
  -6   1   3    1.60    1.20
   4 -10   3   22.60    1.30
   4 -10   3   14.50    1.50
  -3   9  -3  171.98    6.00
   3  -9   3  180.38    5.60
   3  -9   3  172.68    5.70
   3  -9   3  187.08    5.30
  -2   8  -3   86.19    3.30
   2  -8   3   81.59    2.70
   2  -8   3   88.49    3.00
   2  -8   3   85.29    3.00
   2  -8   3   87.29    3.10
  -1   7  -3   10.90    0.90
  -1   7  -3   10.40    0.70
  -1   7  -3   10.70    0.50
   1  -7   3   10.40    0.70
   1  -7   3   10.60    0.80
   1  -7   3   10.40    0.80
   1  -7   3   10.70    0.60
   0   6  -3   88.19    2.60
   0   6  -3   91.79    2.90
   0   6  -3   92.49    2.80
   0  -6   3   87.39    2.70
   0  -6   3   91.49    2.80
   0  -6   3   85.69    2.90
   0  -6   3   87.99    2.90
   0  -6   3   91.69    3.00
   1   5  -3   50.89    1.70
   1   5  -3   54.59    1.70
  -1  -5   3   49.70    1.60
  -1  -5   3   53.89    1.90
  -1  -5   3   52.29    1.80
  -1  -5   3   54.89    1.90
  -1  -5   3   54.19    1.90
   2   4  -3   55.59    1.80
   2   4  -3   58.19    1.90
   2   4  -3   57.39    1.80
  -2  -4   3   57.99    2.10
  -2  -4   3   54.29    2.00
  -2  -4   3   55.09    1.70
  -2  -4   3   57.09    2.00
  -2  -4   3   59.89    2.00
   3   3  -3   67.89    2.40
   3   3  -3   68.09    2.20
   3   3  -3   67.89    2.20
  -3  -3   3   67.39    2.20
  -3  -3   3   70.49    2.60
   4   2  -3    7.20    0.60
   4   2  -3    5.40    0.60
  -4  -2   3    7.00    1.10
   5   1  -3   14.10    1.10
   5   1  -3   15.10    1.00
   5   1  -3   15.90    1.00
  -5  -1   3   14.40    1.60
   6   0  -3    1.00    0.50
   6   0  -3    0.80    0.60
   4 -11   3   13.20    1.50
   4 -11   3   17.60    1.20
  -3  10  -3    0.50    0.90
   3 -10   3    1.10    0.40
   3 -10   3    0.50    0.60
   3 -10   3    0.80    0.50
  -2   9  -3    0.70    0.60
   2  -9   3    1.10    0.50
   2  -9   3    1.00    0.30
   2  -9   3    0.40    0.40
  -1   8  -3   23.60    1.40
  -1   8  -3   21.30    0.90
   1  -8   3   23.20    1.20
   1  -8   3   24.50    1.20
   1  -8   3   22.80    1.10
   1  -8   3   22.70    1.00
   0   7  -3    0.20    0.20
   0   7  -3   -0.20    0.20
   0   7  -3    0.00    0.10
   0  -7   3    0.30    0.30
   0  -7   3    0.10    0.20
   0  -7   3    0.60    0.20
   0  -7   3    0.20    0.20
   0  -7   3   -0.20    0.20
   1   6  -3    3.10    0.30
   1   6  -3    2.80    0.30
  -1  -6   3    2.30    0.40
  -1  -6   3    2.50    0.30
  -1  -6   3    2.50    0.40
  -1  -6   3    2.10    0.40
  -1  -6   3    3.00    0.50
   2   5  -3   21.90    0.90
   2   5  -3   20.50    0.90
   2   5  -3   22.70    1.00
  -2  -5   3   22.30    0.90
  -2  -5   3   21.40    1.00
  -2  -5   3   22.90    1.20
  -2  -5   3   22.40    1.10
   3   4  -3   45.30    1.60
   3   4  -3   44.00    1.90
   3   4  -3   46.10    1.70
  -3  -4   3   45.90    1.70
  -3  -4   3   43.00    1.80
  -3  -4   3   49.10    2.10
   4   3  -3   22.70    1.20
   4   3  -3   22.40    1.10
  -4  -3   3   23.90    1.70
   5   2  -3    0.00    0.30
   5   2  -3    0.10    0.30
   5   2  -3   -0.90    0.30
  -5  -2   3    0.90    0.80
   3 -11   3    4.50    0.60
   3 -11   3    2.40    0.80
  -2  10  -3    1.10    0.80
   2 -10   3    2.50    0.60
   2 -10   3    3.10    0.50
   2 -10   3    1.80    0.60
  -1   9  -3   -0.30    0.40
   1  -9   3    0.30    0.30
   1  -9   3   -0.40    0.20
   1  -9   3    0.20    0.30
   0   8  -3   30.60    1.30
   0   8  -3   30.80    1.10
   0   8  -3   30.80    1.60
   0  -8   3   30.90    1.40
   0  -8   3   29.30    1.40
   0  -8   3   28.90    1.20
   1   7  -3   44.20    1.50
   1   7  -3   42.10    1.50
  -1  -7   3   40.60    1.50
  -1  -7   3   40.70    1.70
  -1  -7   3   42.50    1.70
  -1  -7   3   42.70    1.80
   2   6  -3    8.50    0.60
   2   6  -3    8.90    0.70
   2   6  -3    9.20    0.60
  -2  -6   3    9.50    0.70
  -2  -6   3    8.90    0.60
  -2  -6   3    9.00    0.90
  -2  -6   3    9.50    0.80
   3   5  -3   33.90    1.40
   3   5  -3   37.80    1.40
  -3  -5   3   37.30    1.50
  -3  -5   3   36.70    1.60
  -3  -5   3   34.80    1.80
   4   4  -3   64.79    2.40
  -4  -4   3   74.59    3.00
   5   3  -3    4.10    0.70
   5   3  -3    3.80    0.60
   3 -12   3    1.40    0.70
   3 -12   3    2.50    0.50
   2 -11   3    0.00    0.30
   2 -11   3    1.00    0.60
   2 -11   3    0.10    0.40
  -1  10  -3    1.80    0.90
   1 -10   3    1.30    0.50
   1 -10   3    1.40    0.40
   1 -10   3    2.80    0.60
   0   9  -3   41.80    2.20
   0   9  -3   39.90    1.80
   0  -9   3   42.90    1.90
   0  -9   3   40.70    1.50
   1   8  -3   53.69    1.80
  -1  -8   3   51.59    2.20
  -1  -8   3   56.69    1.90
  -1  -8   3   52.79    2.10
   2   7  -3   28.70    1.20
  -2  -7   3   27.60    1.40
  -2  -7   3   27.90    1.10
  -2  -7   3   28.00    1.40
   3   6  -3   78.29    2.70
  -3  -6   3   81.29    2.90
  -3  -6   3   80.29    2.80
   4   5  -3   40.30    1.70
   5   4  -3    0.40    0.40
   5   4  -3    0.20    0.40
   2 -12   3    4.50    0.80
   2 -12   3    3.40    0.60
   1 -11   3   -0.60    0.40
   1 -11   3    0.00    0.40
   0 -10   3  316.87    8.80
   0 -10   3  306.17    9.30
  -1  -9   3   52.99    1.80
  -1  -9   3   52.09    2.20
   2   8  -3    4.40    0.50
  -2  -8   3    4.20    0.60
  -2  -8   3    4.00    0.50
  -2  -8   3    3.60    0.60
   3   7  -3    0.40    0.30
  -3  -7   3    0.20    0.30
   4   6  -3   81.19    2.80
   5   5  -3   43.00    2.00
   1 -12   3  110.09    4.10
   1 -12   3  110.19    3.50
   0 -11   3   82.29    2.70
   0 -11   3   79.39    3.20
  -1 -10   3    6.60    0.60
  -1 -10   3    7.50    1.00
  -2  -9   3   24.80    1.50
   3   8  -3   26.10    1.60
  -3  -8   3   24.80    1.50
   4   7  -3   37.50    1.70
   4   7  -3   35.20    1.60
   0 -12   3   12.60    1.00
   0 -12   3   11.80    1.30
  -1 -11   3   -0.50    0.30
  -1 -11   3    0.80    0.50
  -2 -10   3    5.30    0.90
  -3  -9   3   23.00    1.50
  -2 -10  -4    1.00    0.60
  -2 -10  -4    0.10    0.50
   2  10   4    0.80    0.60
  -1 -11  -4   37.90    2.10
  -1 -11  -4   37.70    1.60
   1  11   4   38.90    2.20
  -3  -8  -4    8.30    1.10
  -3  -8  -4    9.00    0.90
   3   8   4    8.70    1.10
  -2  -9  -4   13.20    1.20
  -2  -9  -4   12.60    1.00
   2   9   4   11.70    1.30
  -1 -10  -4    9.30    0.80
  -1 -10  -4    7.90    1.10
   1  10   4    7.80    1.10
   0 -11  -4    0.40    0.30
   0 -11  -4   -0.40    0.40
   0  11   4    0.00    0.60
   1 -12  -4    3.10    0.50
   1 -12  -4    1.80    0.70
  -1  12   4    2.40    0.90
  -4  -6  -4   29.70    1.40
  -4  -6  -4   27.10    1.70
   4   6   4   27.30    1.60
  -3  -7  -4   19.90    1.40
  -3  -7  -4   19.70    1.10
   3   7   4   20.40    1.30
  -2  -8  -4    2.60    0.50
  -2  -8  -4    2.90    0.70
   2   8   4    2.70    0.60
  -1  -9  -4    2.10    0.60
  -1  -9  -4    2.50    0.40
   1   9   4    1.30    0.60
   0 -10  -4   33.90    1.40
   0 -10  -4   35.40    1.90
   0  10   4   34.00    1.90
   1 -11  -4   53.69    1.90
   1 -11  -4   48.60    2.30
  -1  11   4   54.99    2.60
   2 -12  -4    1.40    0.60
   2 -12  -4    1.80    0.50
  -2  12   4    2.30    1.00
  -5  -4  -4   40.60    1.70
   5   4   4   36.50    2.00
  -4  -5  -4    2.90    0.50
  -4  -5  -4    3.10    0.60
   4   5   4    2.20    0.60
  -3  -6  -4    2.80    0.50
  -3  -6  -4    3.10    0.70
   3   6   4    2.70    0.60
  -2  -7  -4    0.30    0.40
  -2  -7  -4    0.10    0.30
   2   7   4    1.20    0.40
  -1  -8  -4  113.39    3.40
  -1  -8  -4  111.79    4.00
   1   8   4  111.29    3.90
   0  -9  -4  147.19    4.80
   0  -9  -4  141.19    4.20
   0   9   4  141.79    4.80
   1 -10  -4   47.60    1.70
   1 -10  -4   47.50    2.10
  -1  10   4   49.00    2.40
   2 -11  -4   16.00    1.00
   2 -11  -4   15.80    1.20
  -2  11   4   13.10    1.50
  -5  -3  -4    6.40    0.70
   5   3   4    5.90    0.90
  -4  -4  -4    6.90    0.90
  -4  -4  -4    6.30    0.60
   4   4   4    5.70    0.80
  -3  -5  -4   41.40    1.60
  -3  -5  -4   38.40    1.90
   3   5   4   42.00    1.80
  -2  -6  -4   85.19    2.70
  -2  -6  -4   86.09    3.20
   2   6   4   83.39    3.00
   2   6   4   82.69    2.70
  -1  -7  -4  168.38    4.80
  -1  -7  -4  166.48    5.50
   1   7   4  171.98    5.30
   0  -8  -4  326.47    9.20
   0  -8  -4  333.07    9.80
   0   8   4  334.07    9.80
   1  -9  -4   81.29    3.00
   1  -9  -4   76.59    2.50
  -1   9   4   81.19    3.10
   2 -10  -4    1.40    0.40
   2 -10  -4    2.00    0.50
  -2  10   4    1.20    0.70
   3 -11  -4    7.00    0.80
   3 -11  -4    8.60    1.30
  -3  11   4    6.90    1.30
  -5  -2  -4   -0.10    0.30
   5   2   4   -0.30    0.50
  -4  -3  -4   75.49    2.80
  -4  -3  -4   72.79    2.50
   4   3   4   70.99    2.80
  -3  -4  -4   50.69    1.80
  -3  -4  -4   51.09    2.20
   3   4   4   52.49    1.90
   3   4   4   47.90    2.00
  -2  -5  -4   21.80    0.90
  -2  -5  -4   21.80    1.30
   2   5   4   22.00    1.10
   2   5   4   20.70    1.00
  -1  -6  -4   49.10    1.60
  -1  -6  -4   51.19    2.10
   1   6   4   48.80    2.00
   0  -7  -4    0.80    0.40
   0  -7  -4    0.80    0.20
   0   7   4    0.50    0.40
   1  -8  -4   12.20    1.00
   1  -8  -4   13.10    0.60
  -1   8   4   13.80    1.10
   2  -9  -4    8.20    0.60
   2  -9  -4    7.90    0.80
  -2   9   4    8.40    1.00
  -2   9   4    6.50    1.00
   3 -10  -4    7.30    1.20
   3 -10  -4    6.50    0.70
  -3  10   4    7.40    1.20
  -5  -1  -4    0.60    0.30
   5   1   4    0.60    0.60
  -4  -2  -4    8.20    0.70
  -4  -2  -4    8.90    0.80
   4   2   4    6.70    0.80
   4   2   4    8.10    0.90
  -3  -3  -4    5.30    0.70
   3   3   4    5.90    0.60
   3   3   4    6.90    0.70
  -2  -4  -4    5.80    0.50
  -2  -4  -4    4.70    0.70
   2   4   4    6.50    0.50
   2   4   4    6.50    0.60
  -1  -5  -4   16.60    0.70
  -1  -5  -4   16.60    1.10
   1   5   4   16.80    0.90
   0  -6  -4  125.19    4.10
   0  -6  -4  122.09    3.50
   0   6   4  126.09    4.00
   1  -7  -4    9.90    0.50
   1  -7  -4    9.70    0.80
  -1   7   4   10.20    0.90
   2  -8  -4   15.20    0.90
   2  -8  -4   13.10    0.70
  -2   8   4   10.80    1.20
  -2   8   4   13.40    1.00
   3  -9  -4    1.80    0.70
   3  -9  -4    1.70    0.40
  -3   9   4   -0.10    0.60
   4 -10  -4    0.40    0.70
   4 -10  -4    0.50    0.40
  -4  10   4    0.60    0.80
  -5   0  -4    1.20    0.40
   5   0   4    2.50    0.70
  -4  -1  -4    9.10    0.80
  -4  -1  -4    9.10    0.70
   4   1   4   10.30    0.90
   4   1   4    7.90    0.90
  -3  -2  -4    0.00    0.30
  -3  -2  -4    0.30    0.30
   3   2   4    0.80    0.30
   3   2   4    0.50    0.30
  -2  -3  -4   24.70    0.90
   2   3   4   25.50    1.00
   2   3   4   26.50    1.20
  -1  -4  -4   59.19    1.70
   1   4   4   58.99    2.10
   1   4   4   58.09    2.00
   0  -5  -4    5.60    0.70
   0   5   4    4.40    0.50
   0   5   4    4.60    0.40
   1  -6  -4   62.79    2.20
   1  -6  -4   63.09    2.00
  -1   6   4   64.29    2.30
  -1   6   4   56.89    2.00
   2  -7  -4   29.30    1.30
  -2   7   4   26.40    1.50
  -2   7   4   29.80    1.40
   3  -8  -4    6.90    0.60
   3  -8  -4    6.80    1.00
  -3   8   4    6.20    0.90
   4  -9  -4    1.50    0.80
   4  -9  -4    0.90    0.40
  -4   9   4    0.30    0.70
   6  -2   4    0.10    0.70
   5  -1   4   13.60    1.30
  -4   0  -4   88.49    3.10
  -4   0  -4   85.89    2.70
   4   0   4   86.59    3.20
   4   0   4   86.69    2.70
   4   0   4   89.79    3.10
  -3  -1  -4   -0.10    0.20
   3   1   4    0.40    0.30
   3   1   4    0.20    0.20
   3   1   4    0.70    0.30
  -2  -2  -4   67.39    2.40
  -2  -2  -4   70.49    2.10
   2   2   4   69.49    2.30
   2   2   4   70.49    2.30
  -1  -3  -4  182.78    5.20
   1   3   4  194.08    5.50
   1   3   4  190.38    5.30
   0  -4  -4  204.78    6.20
   0   4   4  208.68    6.00
   1  -5  -4   37.60    1.30
   1  -5  -4   35.50    1.50
  -1   5   4   38.70    1.60
   2  -6  -4    6.90    0.60
  -2   6   4    6.80    0.60
  -2   6   4    7.40    0.90
   3  -7  -4   23.20    0.90
   3  -7  -4   22.40    1.50
  -3   7   4   22.90    1.40
   4  -8  -4    2.20    0.40
   4  -8  -4    2.30    0.70
  -4   8   4    3.20    0.80
   5  -9  -4   21.20    1.90
   5  -9  -4   24.60    1.40
  -5   9   4   21.60    2.10
   6  -3   4    1.60    0.70
   5  -2   4    1.30    0.40
   5  -2   4    1.10    0.60
  -4   1  -4   25.30    1.10
   4  -1   4   24.60    1.40
   4  -1   4   24.00    1.10
   4  -1   4   26.00    1.50
  -3   0  -4   97.19    3.00
  -3   0  -4  100.29    3.50
   3   0   4  106.29    3.40
   3   0   4  107.19    3.40
   3   0   4  103.69    3.30
   3   0   4   98.19    3.00
  -2  -1  -4    7.60    0.40
  -2  -1  -4    9.00    0.70
  -2  -1  -4    8.50    0.60
   2   1   4    9.50    0.70
   2   1   4    9.40    0.60
   2   1   4    8.80    0.60
  -1  -2  -4 1649.23   44.50
  -1  -2  -4 1590.34   44.30
   1   2   4 1631.94   44.50
   1   2   4 1685.93   45.90
   1   2   4 1662.53   45.00
   0  -3  -4 1307.77   35.70
   0   3   4 1332.57   36.00
   1  -4  -4   39.40    1.20
   1  -4  -4   39.40    1.50
  -1   4   4   39.30    1.50
   2  -5  -4   42.80    1.50
   2  -5  -4   42.00    1.50
   3  -6  -4   99.89    3.50
  -3   6   4   96.99    3.30
   4  -7  -4   15.50    1.30
   4  -7  -4   13.00    0.80
  -4   7   4   12.90    1.40
   5  -8  -4    1.10    0.50
   5  -8  -4    0.70    0.80
  -5   8   4    2.00    1.00
   6  -4   4    3.00    1.00
   5  -3   4   74.39    3.00
   5  -3   4   74.79    2.60
  -4   2  -4  180.28    5.30
   4  -2   4  179.08    5.70
   4  -2   4  190.38    5.80
   4  -2   4  183.28    5.30
  -3   1  -4  317.97    9.20
  -3   1  -4  336.37    9.80
  -3   1  -4  321.47    9.60
   3  -1   4  331.27    9.50
   3  -1   4  328.97    9.10
   3  -1   4  344.17    9.60
   3  -1   4  337.57    9.50
  -2   0  -4  789.72   21.70
  -2   0  -4  818.62   22.10
  -2   0  -4  792.02   22.00
   2   0   4  806.82   22.00
   2   0   4  818.62   22.10
   2   0   4  764.82   21.60
   2   0   4  829.12   21.90
  -1  -1  -4   38.70    1.40
   1   1   4   39.60    1.60
   1   1   4   41.60    1.30
   1   1   4   42.40    1.40
   0   2   4   20.60    1.00
   0   2   4   20.50    0.90
  -1   3   4   32.50    1.30
   2  -4  -4  307.87    8.50
   2  -4  -4  302.77    8.50
   3  -5  -4   23.60    1.30
  -3   5   4   21.00    1.20
   4  -6  -4   10.00    0.70
   4  -6  -4   11.50    1.20
  -4   6   4   10.20    1.20
   5  -7  -4    0.50    0.40
   5  -7  -4    0.60    0.80
  -5   7   4    1.30    0.90
   5  -4   4    1.10    0.70
   5  -4   4    1.80    0.40
  -4   3  -4   78.99    2.50
   4  -3   4   80.49    3.00
   4  -3   4   82.69    3.10
   4  -3   4   85.59    2.70
  -3   2  -4  183.28    5.40
  -3   2  -4  189.78    6.00
   3  -2   4  191.68    5.80
   3  -2   4  199.38    5.90
   3  -2   4  192.78    5.50
   3  -2   4  194.78    5.70
  -2   1  -4   67.79    2.40
  -2   1  -4   69.59    2.10
  -2   1  -4   70.29    2.50
   2  -1   4   72.89    2.50
   2  -1   4   72.79    2.30
   2  -1   4   71.59    2.40
   2  -1   4   72.19    2.10
  -1   0  -4  414.06   11.90
  -1   0  -4  464.65   11.70
   1   0   4  435.26   12.10
   1   0   4  450.55   11.90
   1   0   4  409.96   12.00
   1   0   4  426.96   11.90
   0   1   4  220.88    6.10
   0   1   4  220.68    6.40
  -1   2   4   82.99    2.50
  -1   2   4   75.69    2.50
   2  -3  -4  154.18    4.60
   2  -3  -4  150.88    4.40
   2  -3  -4  152.48    4.30
   3  -4  -4  194.18    5.80
  -3   4   4  188.78    5.80
   4  -5  -4   17.20    0.90
   4  -5  -4   17.40    1.30
  -4   5   4   18.10    1.40
   5  -6  -4    3.30    0.80
   5  -6  -4    3.20    0.50
  -5   6   4    2.70    1.00
   5  -5   4   27.00    1.70
   5  -5   4   28.00    1.40
  -4   4  -4    5.60    0.40
   4  -4   4    4.60    0.80
   4  -4   4    3.70    0.70
   4  -4   4    4.80    0.50
  -3   3  -4    2.50    0.30
  -3   3  -4    2.10    0.40
  -3   3  -4    2.90    0.60
   3  -3   4    2.00    0.40
   3  -3   4    2.50    0.30
   3  -3   4    2.10    0.50
   3  -3   4    1.80    0.40
  -2   2  -4    6.60    0.40
  -2   2  -4    6.80    0.50
  -2   2  -4    6.50    0.70
   2  -2   4    6.60    0.60
   2  -2   4    7.30    0.60
   2  -2   4    6.90    0.60
   2  -2   4    7.40    0.40
  -1   1  -4   51.19    1.70
  -1   1  -4   52.99    1.80
  -1   1  -4   55.59    1.60
   1  -1   4   55.99    1.70
   1  -1   4   51.89    1.70
   1  -1   4   53.59    1.90
   0   0   4   36.00    1.30
   0   0   4   35.90    1.10
  -1   1   4  144.89    4.20
  -1   1   4  149.09    4.30
   2  -2  -4    4.20    0.50
   2  -2  -4    5.20    0.40
  -2   2   4    4.80    0.40
   3  -3  -4    8.00    0.60
   3  -3  -4    9.80    0.80
  -3   3   4    8.50    0.80
   4  -4  -4   84.59    3.10
   4  -4  -4   84.69    2.60
  -4   4   4   84.99    3.30
   5  -5  -4    3.20    0.50
   5  -5  -4    2.40    0.70
  -5   5   4    5.00    1.10
   5  -6   4    2.70    0.50
   5  -6   4    2.50    0.80
  -4   5  -4    0.20    0.20
   4  -5   4   -0.30    0.20
   4  -5   4    1.00    0.50
   4  -5   4   -0.80    0.50
  -3   4  -4   16.10    1.00
  -3   4  -4   16.10    0.70
  -3   4  -4   17.90    1.30
   3  -4   4   17.40    0.80
   3  -4   4   16.90    1.00
   3  -4   4   16.80    1.00
   3  -4   4   16.70    1.10
  -2   3  -4  251.37    7.20
  -2   3  -4  234.78    6.70
  -2   3  -4  235.88    7.00
   2  -3   4  250.07    7.10
   2  -3   4  233.98    7.00
   2  -3   4  249.28    6.90
   2  -3   4  247.18    6.70
  -1   2  -4    0.00    0.20
  -1   2  -4    0.00    0.10
  -1   2  -4    0.50    0.20
   1  -2   4   -0.10    0.10
   1  -2   4    0.00    0.10
   1  -2   4    0.00    0.10
   1  -2   4    0.00    0.10
   0   1  -4   27.10    0.90
   0  -1   4   24.70    0.90
   0  -1   4   26.00    0.90
   0  -1   4   26.10    0.80
   0  -1   4   25.00    1.00
   0  -1   4   26.00    0.90
  -1   0   4   15.20    0.70
   2  -1  -4  511.45   14.30
   2  -1  -4  526.85   14.30
  -2   1   4  525.75   14.20
   3  -2  -4  449.26   12.10
   3  -2  -4  416.76   12.10
  -3   2   4  429.26   12.20
   4  -3  -4   13.70    0.70
   4  -3  -4   12.50    1.00
  -4   3   4   13.60    1.30
   5  -4  -4   14.80    1.30
   5  -4  -4   15.30    1.00
   5  -4  -4   17.00    1.00
  -5   4   4   16.00    1.70
   6  -5  -4    0.10    0.60
   6  -5  -4   -0.60    0.40
  -6   5   4   -0.70    1.00
   5  -7   4    0.70    0.60
   5  -7   4    0.80    0.50
   4  -6   4    4.40    0.80
   4  -6   4    4.20    0.50
  -3   5  -4   24.40    0.90
  -3   5  -4   25.20    1.60
   3  -5   4   25.20    1.30
   3  -5   4   26.80    1.40
   3  -5   4   24.30    1.10
   3  -5   4   26.10    1.20
  -2   4  -4  103.29    3.30
  -2   4  -4   99.59    3.00
  -2   4  -4   99.39    3.40
   2  -4   4  100.29    3.30
   2  -4   4  106.49    3.30
   2  -4   4  103.09    3.20
   2  -4   4  103.69    3.00
  -1   3  -4  608.64   17.00
  -1   3  -4  616.04   16.60
   1  -3   4  624.44   16.90
   1  -3   4  612.14   16.70
   1  -3   4  625.14   16.60
   1  -3   4  603.94   16.90
   0   2  -4   92.49    2.50
   0   2  -4   90.19    2.70
   0   2  -4   90.79    2.70
   0  -2   4   94.29    2.70
   0  -2   4   88.29    2.70
   0  -2   4   86.69    2.70
   0  -2   4   90.39    2.80
   1   1  -4   99.69    2.80
   1   1  -4   93.99    2.70
  -1  -1   4   97.09    2.70
  -1  -1   4   92.29    2.80
  -1  -1   4   92.29    2.70
  -1  -1   4   96.19    2.90
   2   0  -4   56.39    1.80
   2   0  -4   56.59    1.80
  -2   0   4   54.29    1.70
  -2   0   4   53.19    1.70
  -2   0   4   54.29    1.90
  -2   0   4   56.99    1.70
   3  -1  -4   -0.40    0.10
   3  -1  -4    0.30    0.30
   3  -1  -4   -0.40    0.30
  -3   1   4   -0.50    0.20
  -3   1   4   -0.70    0.40
   4  -2  -4    6.70    0.50
   4  -2  -4    5.40    0.70
  -4   2   4    6.00    0.90
   5  -3  -4    0.40    0.30
   5  -3  -4   -0.20    0.30
   5  -3  -4    0.30    0.50
  -5   3   4   -0.70    0.80
   6  -4  -4    2.20    0.60
   6  -4  -4    1.40    0.70
  -6   4   4    3.50    1.30
   5  -8   4    1.50    0.50
   5  -8   4    0.60    0.60
   4  -7   4   18.50    1.10
   4  -7   4   17.00    1.30
  -3   6  -4   19.80    1.50
  -3   6  -4   19.30    0.80
   3  -6   4   19.20    1.20
   3  -6   4   19.20    1.30
   3  -6   4   20.10    0.90
   3  -6   4   18.20    1.10
  -2   5  -4   25.80    0.90
  -2   5  -4   28.30    1.20
  -2   5  -4   25.50    1.40
   2  -5   4   28.40    1.30
   2  -5   4   25.60    1.00
   2  -5   4   27.70    1.20
   2  -5   4   26.20    1.20
  -1   4  -4    0.50    0.20
  -1   4  -4    0.50    0.10
  -1   4  -4    0.30    0.30
   1  -4   4    0.40    0.10
   1  -4   4    0.20    0.20
   1  -4   4    0.80    0.20
   1  -4   4    0.50    0.20
   0   3  -4   79.59    2.30
   0   3  -4   80.29    2.40
   0   3  -4   81.49    2.50
   0  -3   4   77.09    2.40
   0  -3   4   80.29    2.40
   0  -3   4   77.79    2.50
   0  -3   4   78.19    2.50
   1   2  -4   51.29    1.60
   1   2  -4   52.59    1.50
   1   2  -4   53.59    1.70
  -1  -2   4   51.09    1.60
  -1  -2   4   52.69    1.70
  -1  -2   4   50.99    1.60
  -1  -2   4   50.89    1.70
   2   1  -4   41.80    1.20
   2   1  -4   41.30    1.40
   2   1  -4   42.20    1.50
  -2  -1   4   42.90    1.40
  -2  -1   4   42.00    1.40
  -2  -1   4   42.00    1.60
  -2  -1   4   43.40    1.50
   3   0  -4   -0.10    0.20
   3   0  -4    0.30    0.10
   3   0  -4    0.30    0.30
  -3   0   4    0.10    0.20
  -3   0   4    0.10    0.40
   4  -1  -4   44.80    1.60
   4  -1  -4   45.30    1.80
  -4   1   4   46.40    2.20
   5  -2  -4    0.50    0.50
   5  -2  -4    1.20    0.40
  -5   2   4    0.50    0.80
   6  -3  -4   13.80    1.10
   6  -3  -4    8.50    1.10
  -6   3   4    8.80    1.60
   5  -9   4    0.50    0.50
   5  -9   4    1.20    0.70
   4  -8   4    4.50    0.80
  -3   7  -4  101.19    3.90
  -3   7  -4  102.19    3.10
   3  -7   4  102.89    3.70
   3  -7   4  103.49    3.50
   3  -7   4  107.79    3.30
   3  -7   4  104.19    3.50
  -2   6  -4   23.30    1.40
  -2   6  -4   23.90    0.90
  -2   6  -4   23.30    1.10
   2  -6   4   22.70    1.10
   2  -6   4   22.80    1.20
   2  -6   4   23.10    1.00
   2  -6   4   27.00    1.20
  -1   5  -4    4.90    0.60
  -1   5  -4    5.00    0.50
  -1   5  -4    4.10    0.30
   1  -5   4    3.80    0.30
   1  -5   4    4.30    0.50
   1  -5   4    3.40    0.40
   1  -5   4    4.30    0.40
   0   4  -4   13.00    0.60
   0   4  -4   11.50    0.50
   0   4  -4   12.60    0.70
   0  -4   4   11.00    0.70
   0  -4   4   11.60    0.70
   0  -4   4   11.10    0.50
   0  -4   4   11.00    0.60
   0  -4   4   11.70    0.60
   1   3  -4   58.19    1.90
   1   3  -4   59.29    1.90
   1   3  -4   60.09    1.80
  -1  -3   4   57.59    1.90
  -1  -3   4   64.69    2.00
  -1  -3   4   58.69    1.90
  -1  -3   4   57.39    2.00
   2   2  -4  506.45   13.80
   2   2  -4  499.15   13.60
  -2  -2   4  501.85   13.70
  -2  -2   4  488.05   13.70
  -2  -2   4  503.05   13.90
   3   1  -4  127.19    4.00
   3   1  -4  130.19    3.70
   3   1  -4  126.19    3.80
  -3  -1   4  125.19    4.20
  -3  -1   4  134.99    4.00
  -3  -1   4  125.29    3.80
   4   0  -4    3.70    0.60
   4   0  -4    4.50    0.50
  -4   0   4    4.90    0.90
   5  -1  -4   19.70    1.10
   5  -1  -4   20.60    1.30
  -5   1   4   19.00    1.90
   6  -2  -4   18.30    1.50
   6  -2  -4   20.20    1.30
  -6   2   4   20.50    2.20
   4  -9   4  206.08    6.20
  -3   8  -4    5.90    1.10
   3  -8   4    7.90    1.00
   3  -8   4    8.60    0.90
   3  -8   4    8.80    0.70
  -2   7  -4  159.08    4.60
  -2   7  -4  162.58    5.30
   2  -7   4  159.08    4.70
   2  -7   4  163.28    5.00
   2  -7   4  161.68    4.90
   2  -7   4  161.48    5.10
  -1   6  -4   12.70    0.90
  -1   6  -4   12.90    0.60
  -1   6  -4   13.10    0.70
   1  -6   4   12.50    0.70
   1  -6   4   12.40    0.80
   1  -6   4   12.50    0.60
   1  -6   4   12.00    0.80
   0   5  -4  494.85   13.40
   0   5  -4  490.45   13.80
   0   5  -4  501.15   13.70
   0  -5   4  497.25   13.70
   0  -5   4  483.45   13.70
   0  -5   4  488.25   13.60
   0  -5   4  495.85   13.70
   0  -5   4  493.85   13.40
   1   4  -4  418.86   11.20
   1   4  -4  412.06   11.30
  -1  -4   4  417.26   11.40
  -1  -4   4  406.56   11.30
  -1  -4   4  406.26   11.40
  -1  -4   4  387.06   11.10
  -1  -4   4  412.96   11.30
   2   3  -4   63.69    2.10
   2   3  -4   67.59    2.00
  -2  -3   4   62.99    2.10
  -2  -3   4   63.79    2.20
  -2  -3   4   63.89    2.10
  -2  -3   4   63.19    2.30
   3   2  -4    5.10    0.40
   3   2  -4    5.60    0.80
   3   2  -4    5.10    0.50
  -3  -2   4    5.50    0.40
  -3  -2   4    3.90    0.70
  -3  -2   4    4.60    0.50
   4   1  -4    1.00    0.40
   4   1  -4    2.00    0.30
  -4  -1   4    2.10    0.80
   5   0  -4   45.30    1.80
   5   0  -4   43.40    2.00
  -5   0   4   48.70    2.60
   6  -1  -4    3.50    0.70
   6  -1  -4    3.10    0.80
  -6   1   4    3.20    1.30
   4 -10   4   23.50    1.80
   4 -10   4   25.60    1.40
   3  -9   4   15.70    1.20
   3  -9   4   15.90    1.30
   3  -9   4   15.70    1.00
  -2   8  -4   41.20    1.40
  -2   8  -4   46.20    2.20
   2  -8   4   44.50    2.00
   2  -8   4   42.60    1.80
   2  -8   4   45.60    1.90
   2  -8   4   46.60    1.60
  -1   7  -4  100.19    3.30
  -1   7  -4  104.29    3.50
  -1   7  -4  101.09    3.00
   1  -7   4  103.79    3.40
   1  -7   4  102.09    3.00
   1  -7   4  100.79    3.40
   1  -7   4   99.99    3.20
   0   6  -4    7.80    0.40
   0   6  -4    7.20    0.60
   0   6  -4    7.30    0.70
   0  -6   4    7.00    0.50
   0  -6   4    6.30    0.40
   0  -6   4    7.30    0.60
   0  -6   4    6.80    0.60
   0  -6   4    7.40    0.70
   1   5  -4   69.49    2.10
  -1  -5   4   67.29    2.20
  -1  -5   4   68.49    2.30
  -1  -5   4   68.49    2.30
  -1  -5   4   65.29    2.00
  -1  -5   4   67.49    2.30
   2   4  -4    2.10    0.40
   2   4  -4    1.40    0.20
  -2  -4   4    2.00    0.40
  -2  -4   4    1.70    0.40
  -2  -4   4    2.70    0.40
  -2  -4   4    2.00    0.50
   3   3  -4    2.20    0.30
   3   3  -4    1.50    0.30
  -3  -3   4    2.30    0.40
  -3  -3   4    1.40    0.30
  -3  -3   4    1.60    0.50
   4   2  -4    0.10    0.30
   4   2  -4    0.60    0.30
  -4  -2   4   -0.10    0.60
   5   1  -4    0.10    0.40
   5   1  -4    0.30    0.30
  -5  -1   4   -0.30    0.70
   6   0  -4    0.10    0.50
   4 -11   4    4.10    0.60
   4 -11   4    3.90    1.00
   3 -10   4   34.60    1.90
   3 -10   4   38.40    2.00
   3 -10   4   41.40    1.60
  -2   9  -4    1.00    0.80
   2  -9   4    0.50    0.30
   2  -9   4   -0.10    0.40
   2  -9   4    0.30    0.50
  -1   8  -4    1.50    0.20
  -1   8  -4    0.90    0.50
   1  -8   4    1.50    0.40
   1  -8   4    1.80    0.40
   1  -8   4    1.20    0.40
   1  -8   4    1.30    0.30
   0   7  -4   12.70    0.80
   0   7  -4   12.70    1.00
   0   7  -4   13.50    0.60
   0  -7   4   13.80    0.70
   0  -7   4   14.80    0.80
   0  -7   4   12.90    0.80
   0  -7   4   13.30    0.90
   0  -7   4   13.50    0.90
   1   6  -4   43.10    1.50
  -1  -6   4   42.10    1.70
  -1  -6   4   41.70    1.60
  -1  -6   4   43.30    1.40
  -1  -6   4   42.20    1.60
  -1  -6   4   44.80    1.70
   2   5  -4   55.29    2.00
   2   5  -4   53.89    1.80
  -2  -5   4   55.29    2.00
  -2  -5   4   57.29    2.10
  -2  -5   4   57.29    2.00
   3   4  -4    1.80    0.40
   3   4  -4    1.30    0.30
  -3  -4   4    1.20    0.30
  -3  -4   4    1.90    0.60
  -3  -4   4    1.40    0.40
   4   3  -4   29.40    1.30
  -4  -3   4   30.80    1.80
   5   2  -4    4.50    0.70
  -5  -2   4    4.30    1.10
   3 -11   4   -0.30    0.50
   3 -11   4   -0.10    0.60
   3 -11   4    0.30    0.40
   2 -10   4    5.60    0.80
   2 -10   4    4.90    0.80
  -1   9  -4   -0.10    0.20
   1  -9   4   -0.10    0.30
   1  -9   4    0.20    0.30
   1  -9   4   -0.20    0.20
   1  -9   4   -0.30    0.30
   0   8  -4    1.10    0.20
   0  -8   4    1.40    0.40
   0  -8   4    1.50    0.40
   0  -8   4    0.90    0.30
   1   7  -4  119.89    3.60
  -1  -7   4  117.89    3.50
  -1  -7   4  117.59    3.90
  -1  -7   4  121.09    3.80
  -1  -7   4  120.79    3.90
   2   6  -4    2.30    0.30
   2   6  -4    2.20    0.40
  -2  -6   4    2.70    0.60
  -2  -6   4    1.80    0.40
  -2  -6   4    1.80    0.40
   3   5  -4   13.60    0.80
  -3  -5   4   11.70    0.90
  -3  -5   4   13.20    0.90
  -3  -5   4   13.70    1.20
   4   4  -4   29.30    1.30
  -4  -4   4   31.00    1.90
   5   3  -4   65.29    2.50
  -5  -3   4   70.89    3.40
   3 -12   4    0.50    0.40
   2 -11   4    2.00    0.60
   2 -11   4    1.70    0.50
   1 -10   4   21.20    1.40
   1 -10   4   21.20    1.00
   0   9  -4    6.20    0.50
   0  -9   4    7.00    0.80
   0  -9   4    6.60    0.60
   0  -9   4    6.30    0.80
   1   8  -4   55.89    1.90
  -1  -8   4   55.99    2.20
  -1  -8   4   57.09    2.20
  -1  -8   4   54.19    1.80
   2   7  -4   33.20    1.30
  -2  -7   4   32.90    1.50
  -2  -7   4   33.00    1.70
  -2  -7   4   31.40    1.50
   3   6  -4   -0.20    0.20
  -3  -6   4    0.00    0.30
  -3  -6   4   -0.10    0.50
  -3  -6   4    0.50    0.30
   4   5  -4   18.40    1.10
   5   4  -4   20.10    1.20
   2 -12   4    3.50    0.60
   2 -12   4    2.90    0.80
   1 -11   4    2.60    0.50
   1 -11   4    2.60    0.70
   0 -10   4    2.00    0.40
   0 -10   4    2.30    0.60
   1   9  -4    5.00    0.50
  -1  -9   4    4.80    0.50
  -1  -9   4    4.40    0.70
  -1  -9   4    4.40    0.70
   2   8  -4    0.00    0.20
  -2  -8   4   -0.30    0.30
  -2  -8   4   -0.30    0.30
   3   7  -4    9.40    0.70
  -3  -7   4   10.80    0.90
   4   6  -4    0.30    0.30
   1 -12   4   23.90    1.20
   1 -12   4   25.00    1.70
   0 -11   4   52.69    1.90
   0 -11   4   52.69    2.40
  -1 -10   4    1.80    0.60
   2   9  -4   19.80    1.00
  -2  -9   4   19.90    1.30
   3   8  -4   61.39    2.20
  -3  -8   4   59.79    2.50
   4   7  -4   56.49    2.20
   0 -12   4   -0.50    0.50
   0 -12   4    0.30    0.50
  -1 -11   4    7.90    1.10
  -2 -10   4   20.30    1.40
  -3  -9   4   63.19    2.70
  -1 -11  -5    0.50    0.50
   1  11   5    0.80    0.70
  -3  -8  -5   10.30    1.30
  -3  -8  -5   11.30    1.00
   3   8   5   11.20    1.30
  -2  -9  -5   93.99    3.80
  -2  -9  -5   93.19    3.10
   2   9   5   96.39    3.70
  -1 -10  -5    9.80    0.80
  -1 -10  -5   11.30    1.30
   1  10   5    9.90    1.20
   0 -11  -5    5.40    0.90
   0  11   5    5.70    1.10
   1 -12  -5    1.80    0.70
   1 -12  -5    1.90    0.50
  -1  12   5    3.10    0.90
  -4  -6  -5    3.80    0.60
  -4  -6  -5    3.00    0.70
   4   6   5    5.30    0.90
  -3  -7  -5  116.89    3.60
  -3  -7  -5  110.09    4.20
   3   7   5  108.79    4.00
  -2  -8  -5    0.00    0.30
  -2  -8  -5    0.10    0.40
   2   8   5   -0.70    0.40
  -1  -9  -5    9.00    1.10
  -1  -9  -5    8.90    0.70
   1   9   5    9.50    1.20
   0 -10  -5    4.70    0.80
   0 -10  -5    5.50    0.60
   0  10   5    3.70    0.90
   1 -11  -5   10.70    0.80
   1 -11  -5    9.10    1.10
  -1  11   5   12.20    1.50
  -4  -5  -5    6.90    0.80
  -4  -5  -5    5.70    0.90
   4   5   5    6.80    0.90
  -3  -6  -5    1.10    0.40
  -3  -6  -5    2.30    0.60
   3   6   5    1.00    0.50
  -2  -7  -5   -0.30    0.30
  -2  -7  -5    0.00    0.40
   2   7   5    0.00    0.30
  -1  -8  -5    4.60    0.50
  -1  -8  -5    3.80    0.80
   1   8   5    3.00    0.70
   0  -9  -5   15.30    0.80
   0  -9  -5   12.90    1.20
   0   9   5   15.10    1.30
   1 -10  -5  103.19    3.70
   1 -10  -5   98.99    3.10
  -1  10   5  104.19    3.90
   2 -11  -5    3.20    0.70
   2 -11  -5    3.40    0.50
  -2  11   5    4.10    1.00
  -5  -3  -5    0.30    0.40
   5   3   5    1.90    0.70
  -4  -4  -5    1.60    0.50
  -4  -4  -5    1.80    0.50
   4   4   5    2.20    0.60
  -3  -5  -5   44.20    1.70
  -3  -5  -5   44.10    2.10
   3   5   5   43.10    1.90
  -2  -6  -5   48.80    1.70
  -2  -6  -5   47.40    2.20
   2   6   5   48.40    2.00
  -1  -7  -5   96.39    2.90
  -1  -7  -5   96.59    3.60
   1   7   5   97.39    3.40
   0  -8  -5   17.60    0.80
   0  -8  -5   16.90    1.30
   0   8   5   18.00    1.30
   1  -9  -5    4.90    0.50
   1  -9  -5    6.30    0.80
  -1   9   5    5.60    1.00
   2 -10  -5   42.20    1.60
   2 -10  -5   43.80    2.00
  -2  10   5   44.90    2.40
  -2  10   5   46.40    2.20
   3 -11  -5  113.19    4.50
   3 -11  -5  110.49    3.60
  -3  11   5  111.69    4.40
  -5  -2  -5   10.70    0.80
   5   2   5    9.00    1.10
  -4  -3  -5    0.00    0.30
  -4  -3  -5   -0.60    0.30
   4   3   5    0.10    0.40
  -3  -4  -5   94.39    3.50
  -3  -4  -5   94.29    3.00
   3   4   5   94.49    3.10
   3   4   5   93.79    3.30
  -2  -5  -5   62.99    2.00
  -2  -5  -5   61.69    2.60
   2   5   5   60.49    2.30
   2   5   5   63.09    2.10
  -1  -6  -5    8.40    1.00
  -1  -6  -5    8.20    0.50
   1   6   5    9.90    0.80
   0  -7  -5   25.20    0.90
   0  -7  -5   24.00    1.40
   0   7   5   24.90    1.40
   1  -8  -5   60.29    2.40
   1  -8  -5   60.39    1.90
  -1   8   5   59.29    2.50
   2  -9  -5  249.97    7.40
  -2   9   5  243.08    7.80
  -2   9   5  244.18    7.40
   3 -10  -5    3.20    1.00
   3 -10  -5    2.10    0.50
  -3  10   5    1.80    0.90
  -5  -1  -5   24.60    1.20
   5   1   5   22.60    1.60
  -4  -2  -5   30.40    1.60
  -4  -2  -5   31.60    1.30
   4   2   5   31.20    1.60
  -3  -3  -5   19.10    1.20
  -3  -3  -5   17.70    0.90
   3   3   5   19.50    1.00
   3   3   5   19.50    1.10
  -2  -4  -5    1.30    0.50
  -2  -4  -5    0.90    0.30
   2   4   5    1.00    0.40
   2   4   5    1.00    0.30
  -1  -5  -5   48.50    1.50
  -1  -5  -5   46.80    2.10
   1   5   5   52.79    1.90
   0  -6  -5   12.50    0.90
   0   6   5   10.80    0.90
   1  -7  -5   33.50    1.60
  -1   7   5   31.50    1.60
   2  -8  -5   44.50    1.80
  -2   8   5   43.60    1.90
  -2   8   5   45.00    2.20
   3  -9  -5    3.60    0.90
  -3   9   5    2.30    0.80
   4 -10  -5   -0.20    0.70
   4 -10  -5   -0.60    0.40
  -4  10   5   -1.40    0.80
  -5   0  -5   -0.20    0.30
   5   0   5   -0.30    0.50
  -4  -1  -5    3.30    0.50
  -4  -1  -5    3.60    0.60
   4   1   5    3.80    0.70
   4   1   5    2.40    0.50
  -3  -2  -5   11.70    0.70
  -3  -2  -5   10.50    0.90
   3   2   5   12.70    0.90
   3   2   5   13.00    0.80
  -2  -3  -5   64.69    2.50
  -2  -3  -5   64.29    2.00
   2   3   5   63.59    2.30
   2   3   5   65.69    2.10
  -1  -4  -5   23.80    1.30
  -1  -4  -5   24.30    0.80
   1   4   5   24.20    1.10
   0  -5  -5   49.40    2.00
   0   5   5   52.59    1.90
   0   5   5   48.50    1.70
   1  -6  -5   13.90    0.90
  -1   6   5   16.90    1.00
   2  -7  -5    0.90    0.40
  -2   7   5    0.50    0.50
  -2   7   5    1.60    0.40
   3  -8  -5    4.70    0.90
  -3   8   5    3.30    0.80
   4  -9  -5   13.90    0.90
   4  -9  -5   14.60    1.60
  -4   9   5   12.00    1.40
  -5   1  -5    1.30    0.40
   5  -1   5    2.40    0.70
  -4   0  -5    5.40    0.60
   4   0   5    5.70    0.80
   4   0   5    4.50    0.70
  -3  -1  -5   39.50    1.40
   3   1   5   39.30    1.80
   3   1   5   39.40    1.70
   3   1   5   40.10    1.60
  -2  -2  -5    0.30    0.20
   2   2   5    0.30    0.30
   2   2   5    0.30    0.20
   2   2   5    0.40    0.20
  -1  -3  -5  144.19    4.10
   1   3   5  152.78    4.70
   1   3   5  149.19    4.20
   1   3   5  155.18    4.40
   1   3   5  141.99    4.40
   0  -4  -5   32.40    1.50
   0   4   5   34.20    1.40
   1  -5  -5  357.16   10.00
   1  -5  -5  368.16   10.40
  -1   5   5  367.96   10.40
   2  -6  -5    0.90    0.30
  -2   6   5    0.10    0.40
   3  -7  -5   10.30    1.10
  -3   7   5    9.50    1.00
   4  -8  -5    0.10    0.30
   4  -8  -5    0.30    0.70
  -4   8   5   -0.60    0.60
  -5   2  -5  101.09    3.20
   5  -2   5  101.19    3.70
  -4   1  -5  108.49    3.40
   4  -1   5  111.49    3.80
   4  -1   5  110.39    3.80
   4  -1   5  112.79    3.80
  -3   0  -5   55.29    1.90
   3   0   5   56.59    2.20
   3   0   5   61.69    2.20
   3   0   5   61.19    2.30
  -2  -1  -5  117.09    3.60
  -2  -1  -5  111.49    3.30
   2   1   5  122.49    3.60
   2   1   5  112.99    3.50
   2   1   5  116.19    3.80
   1   2   5    8.20    0.50
   1   2   5    8.70    0.70
   1   2   5    8.60    0.60
   1   2   5    9.30    0.40
   0   3   5  140.29    4.20
   0   3   5  144.79    4.40
   1  -4  -5    0.10    0.20
  -1   4   5    0.50    0.30
   2  -5  -5    1.10    0.30
   2  -5  -5    0.70    0.20
  -2   5   5    0.90    0.40
   3  -6  -5    1.60    0.60
  -3   6   5    1.20    0.50
   4  -7  -5   65.49    2.80
  -4   7   5   60.99    2.70
   5  -8  -5    0.60    0.90
   5  -8  -5    0.30    0.40
  -5   8   5    0.90    0.80
   5  -3   5    1.10    0.70
  -4   2  -5    1.00    0.30
   4  -2   5    0.30    0.40
   4  -2   5    0.60    0.50
   4  -2   5    0.10    0.40
   4  -2   5    0.80    0.30
  -3   1  -5    9.20    0.60
   3  -1   5   10.10    0.50
   3  -1   5   11.30    0.80
   3  -1   5   10.80    0.90
   3  -1   5    9.90    0.80
  -2   0  -5   73.29    2.20
  -2   0  -5   71.99    2.50
   2   0   5   74.99    2.40
   2   0   5   72.29    2.60
   2   0   5   73.89    2.40
  -1  -1  -5  201.88    6.00
   1   1   5  214.18    6.40
   1   1   5  221.68    5.90
   1   1   5  218.18    6.10
   1   1   5  209.18    6.10
   0   2   5   94.59    3.20
   0   2   5   98.59    2.90
  -1   3   5  149.99    4.50
  -1   3   5  152.18    4.60
   2  -4  -5  169.88    4.90
   2  -4  -5  166.28    4.70
   3  -5  -5   77.49    2.80
   4  -6  -5    8.80    1.10
  -4   6   5    6.50    0.90
   5  -7  -5   10.90    0.90
   5  -7  -5    8.80    1.20
  -5   7   5   10.40    1.50
   5  -4   5   26.40    1.80
  -4   3  -5   81.59    2.50
   4  -3   5   78.49    3.00
   4  -3   5   76.99    2.90
   4  -3   5   81.69    2.60
  -3   2  -5   71.49    2.30
   3  -2   5   73.39    2.60
   3  -2   5   75.69    2.70
   3  -2   5   74.09    2.20
   3  -2   5   70.39    2.60
  -2   1  -5   -0.20    0.20
  -2   1  -5   -0.10    0.10
  -2   1  -5    0.00    0.20
   2  -1   5    0.00    0.20
   2  -1   5    0.00    0.20
   2  -1   5    0.00    0.20
  -1   0  -5   22.50    0.90
   1   0   5   23.40    1.10
   1   0   5   23.10    0.90
   1   0   5   24.10    0.90
   0   1   5  356.26   10.10
   0   1   5  356.06    9.80
  -1   2   5  990.30   27.60
  -1   2   5 1033.00   27.80
   2  -3  -5  157.28    4.70
   3  -4  -5   37.60    1.70
   4  -5  -5   15.60    1.30
   4  -5  -5   16.70    0.80
  -4   5   5   17.80    1.30
   5  -6  -5   54.09    2.10
   5  -6  -5   58.19    2.70
  -5   6   5   57.99    2.90
   5  -5   5   10.80    1.20
   5  -5   5   11.30    0.90
  -4   4  -5   65.69    2.10
   4  -4   5   67.59    2.20
   4  -4   5   65.39    2.60
   4  -4   5   69.39    2.70
  -3   3  -5   20.20    0.80
  -3   3  -5   18.40    1.30
   3  -3   5   18.30    1.10
   3  -3   5   20.20    1.10
   3  -3   5   18.70    0.80
   3  -3   5   21.00    1.20
  -2   2  -5  127.79    3.90
  -2   2  -5  124.89    3.70
  -2   2  -5  122.99    4.00
   2  -2   5  134.79    3.90
   2  -2   5  128.29    3.90
   2  -2   5  127.29    3.50
   2  -2   5  126.39    4.10
  -1   1  -5  117.99    3.10
  -1   1  -5  101.79    3.30
   1  -1   5  105.39    3.20
   1  -1   5  109.39    3.50
   1  -1   5  104.79    3.40
   1  -1   5  116.19    3.20
   0   0  -5 1111.99   31.20
   0   0   5 1189.98   32.00
   0   0   5 1156.98   31.20
  -1   1   5  105.09    3.10
  -1   1   5  103.39    3.20
   2  -2  -5  569.74   16.00
  -2   2   5  588.34   15.90
   3  -3  -5  208.58    6.10
  -3   3   5  202.28    6.10
   4  -4  -5   20.40    1.40
   4  -4  -5   21.90    0.90
  -4   4   5   24.00    1.60
   5  -5  -5   19.00    1.10
   5  -5  -5   20.50    1.20
   5  -5  -5   21.00    1.60
  -5   5   5   20.40    2.00
   5  -6   5    7.70    1.00
   5  -6   5    8.90    0.80
  -4   5  -5    0.60    0.30
   4  -5   5    1.00    0.30
   4  -5   5    1.20    0.60
   4  -5   5    1.60    0.60
  -3   4  -5    4.60    0.40
  -3   4  -5    5.60    0.90
   3  -4   5    4.80    0.40
   3  -4   5    5.50    0.70
   3  -4   5    5.30    0.70
   3  -4   5    4.80    0.60
  -2   3  -5  224.18    6.40
  -2   3  -5  222.58    6.80
  -2   3  -5  229.98    6.70
   2  -3   5  221.18    6.70
   2  -3   5  237.38    6.60
   2  -3   5  232.98    6.30
   2  -3   5  235.38    6.70
  -1   2  -5  698.53   19.60
  -1   2  -5  730.73   19.40
  -1   2  -5  713.13   19.70
   1  -2   5  699.93   19.80
   1  -2   5  705.53   19.60
   1  -2   5  766.62   19.50
   0   1  -5  762.92   20.90
   0  -1   5  773.72   20.60
   0  -1   5  757.52   21.20
  -1   0   5   40.30    1.50
  -1   0   5   40.80    1.30
   2  -1  -5   96.59    3.00
   2  -1  -5   99.29    2.90
  -2   1   5   96.69    3.00
   3  -2  -5    1.40    0.40
  -3   2   5    1.10    0.50
   4  -3  -5    2.30    0.30
   4  -3  -5    2.80    0.60
  -4   3   5    2.10    0.70
   5  -4  -5    6.80    1.00
   5  -4  -5    7.90    0.80
  -5   4   5    7.40    1.30
   5  -7   5    5.40    0.90
   5  -7   5    6.80    0.70
   4  -6   5   16.50    0.90
   4  -6   5   15.70    1.20
  -3   5  -5    4.20    0.90
  -3   5  -5    3.40    0.40
   3  -5   5    3.90    0.60
   3  -5   5    2.60    0.50
   3  -5   5    3.50    0.40
   3  -5   5    3.40    0.50
  -2   4  -5  101.59    3.50
  -2   4  -5  103.69    3.10
  -2   4  -5  106.89    3.40
   2  -4   5  108.79    3.30
   2  -4   5  105.69    3.00
   2  -4   5  101.39    3.40
   2  -4   5  109.79    3.40
  -1   3  -5   96.89    3.10
  -1   3  -5   94.29    2.70
  -1   3  -5   95.49    3.00
   1  -3   5   99.49    2.80
   1  -3   5   89.79    3.10
   1  -3   5   96.79    3.00
   0   2  -5  108.89    3.10
   0   2  -5  106.69    2.90
   0  -2   5  102.89    3.00
   0  -2   5  106.49    3.10
   0  -2   5  103.09    3.10
   0  -2   5  105.89    3.30
   1   1  -5   14.30    0.60
   1   1  -5   15.00    0.60
  -1  -1   5   15.30    0.70
   2   0  -5  186.98    5.40
   2   0  -5  192.78    5.40
  -2   0   5  183.78    5.50
  -2   0   5  192.18    5.40
   3  -1  -5    6.90    0.70
  -3   1   5    4.60    0.70
   4  -2  -5   59.19    2.20
   4  -2  -5   55.99    1.80
  -4   2   5   56.89    2.50
   5  -3  -5    1.50    0.60
   5  -3  -5    2.70    0.50
  -5   3   5    1.40    1.00
   6  -4  -5    0.10    0.60
   6  -4  -5   -0.10    0.40
  -6   4   5   -0.50    1.10
   5  -8   5    1.50    0.50
   5  -8   5    0.70    0.60
   4  -7   5    0.50    0.40
   4  -7   5    1.10    0.60
  -3   6  -5    3.60    0.40
   3  -6   5    3.50    0.60
   3  -6   5    3.90    0.60
   3  -6   5    3.20    0.40
   3  -6   5    3.00    0.60
  -2   5  -5   14.10    0.60
  -2   5  -5   15.20    0.90
  -2   5  -5   14.40    1.10
   2  -5   5   15.00    0.90
   2  -5   5   14.40    0.80
   2  -5   5   14.50    0.90
   2  -5   5   15.20    0.70
  -1   4  -5   -0.10    0.10
  -1   4  -5    0.10    0.10
  -1   4  -5   -0.30    0.20
   1  -4   5   -0.10    0.20
   1  -4   5    0.00    0.20
   1  -4   5    0.00    0.10
   1  -4   5    0.00    0.20
   0   3  -5    4.60    0.30
   0   3  -5    4.50    0.50
   0   3  -5    3.90    0.40
   0  -3   5    4.40    0.40
   0  -3   5    4.30    0.50
   0  -3   5    4.40    0.40
   1   2  -5  130.09    3.80
   1   2  -5  137.79    3.90
   1   2  -5  134.89    3.70
  -1  -2   5  139.29    4.10
  -1  -2   5  132.39    3.90
  -1  -2   5  133.89    3.90
  -1  -2   5  134.89    3.90
   2   1  -5   45.80    1.60
   2   1  -5   46.70    1.50
  -2  -1   5   45.80    1.60
  -2  -1   5   43.80    1.70
  -2  -1   5   46.80    1.50
  -2  -1   5   45.40    1.40
   3   0  -5   39.90    1.50
   3   0  -5   38.00    1.20
  -3   0   5   38.10    1.70
  -3   0   5   35.30    1.30
  -3   0   5   38.70    1.40
  -3   0   5   40.70    1.40
   4  -1  -5   16.30    1.00
   4  -1  -5   13.50    0.70
  -4   1   5   13.10    1.30
  -4   1   5   12.50    0.70
   5  -2  -5    0.40    0.50
   5  -2  -5   -0.40    0.30
  -5   2   5   -0.40    0.80
   6  -3  -5   -0.40    0.40
   6  -3  -5   -1.00    0.50
  -6   3   5   -1.20    1.00
   4  -8   5    1.60    0.50
   4  -8   5    2.00    0.70
  -3   7  -5    9.60    0.60
   3  -7   5   11.50    1.00
   3  -7   5   10.70    0.90
   3  -7   5   11.30    0.70
   3  -7   5   10.60    1.10
  -2   6  -5  125.89    3.70
  -2   6  -5  128.49    4.00
  -2   6  -5  125.79    4.30
   2  -6   5  130.89    4.10
   2  -6   5  128.29    3.90
   2  -6   5  128.09    4.10
   2  -6   5  125.29    3.70
  -1   5  -5   83.99    2.70
  -1   5  -5   80.39    2.90
  -1   5  -5   82.59    2.50
   1  -5   5   83.29    2.80
   1  -5   5   83.99    2.40
   1  -5   5   83.49    2.80
   1  -5   5   81.59    2.50
   0   4  -5   37.70    1.50
   0   4  -5   37.80    1.40
   0   4  -5   38.30    1.20
   0  -4   5   39.00    1.30
   0  -4   5   38.20    1.50
   0  -4   5   38.70    1.50
   0  -4   5   37.90    1.40
   1   3  -5   36.80    1.30
   1   3  -5   40.90    1.40
   1   3  -5   38.40    1.20
  -1  -3   5   38.00    1.40
  -1  -3   5   39.90    1.50
  -1  -3   5   37.50    1.30
   2   2  -5   12.80    0.50
   2   2  -5   12.20    0.70
  -2  -2   5   12.30    0.60
  -2  -2   5   13.10    0.80
  -2  -2   5   13.40    0.70
  -2  -2   5   14.40    0.70
   3   1  -5   30.50    1.20
   3   1  -5   31.00    1.10
  -3  -1   5   29.80    1.20
  -3  -1   5   29.60    1.20
  -3  -1   5   30.80    1.50
  -3  -1   5   31.10    1.20
   4   0  -5   -0.10    0.30
   4   0  -5   -0.10    0.20
  -4   0   5    0.20    0.20
  -4   0   5    0.10    0.60
   5  -1  -5    6.30    0.80
   5  -1  -5    7.30    0.70
  -5   1   5    6.90    1.20
   6  -2  -5    1.80    0.60
   6  -2  -5    1.00    0.60
  -6   2   5    2.60    1.20
   4  -9   5    1.60    0.50
   3  -8   5   11.60    1.10
   3  -8   5   10.00    0.70
   3  -8   5   10.90    1.10
  -2   7  -5    1.00    0.20
  -2   7  -5    1.10    0.60
   2  -7   5    1.40    0.30
   2  -7   5    1.10    0.40
   2  -7   5    1.70    0.40
   2  -7   5    1.00    0.40
  -1   6  -5   62.69    2.00
  -1   6  -5   67.19    2.50
  -1   6  -5   63.29    2.30
   1  -6   5   67.09    2.00
   1  -6   5   66.69    2.10
   1  -6   5   66.69    2.40
   1  -6   5   65.59    2.40
   0   5  -5   78.09    2.60
   0   5  -5   73.39    2.40
   0   5  -5   76.49    2.30
   0  -5   5   75.39    2.60
   0  -5   5   76.89    2.40
   0  -5   5   73.39    2.20
   0  -5   5   74.09    2.50
   0  -5   5   73.59    2.50
   1   4  -5  245.98    7.00
   1   4  -5  253.17    6.90
  -1  -4   5  250.47    7.10
  -1  -4   5  250.67    7.10
  -1  -4   5  245.28    7.10
  -1  -4   5  250.27    7.20
   2   3  -5  431.96   12.20
   2   3  -5  454.45   12.10
  -2  -3   5  438.76   12.40
  -2  -3   5  445.56   12.30
  -2  -3   5  436.96   12.20
   3   2  -5    0.50    0.20
   3   2  -5    0.00    0.10
  -3  -2   5   -0.30    0.40
  -3  -2   5    1.00    0.30
  -3  -2   5   -0.20    0.20
   4   1  -5   43.20    1.70
   4   1  -5   41.70    1.50
  -4  -1   5   38.20    1.60
  -4  -1   5   45.40    2.20
   5   0  -5   22.50    1.20
   5   0  -5   18.30    1.30
  -5   0   5   22.50    1.90
   4 -10   5    6.80    0.70
   4 -10   5    5.70    0.90
   3  -9   5   50.09    1.80
   3  -9   5   47.30    2.20
   3  -9   5   48.60    2.10
  -2   8  -5  198.68    5.80
   2  -8   5  206.68    6.30
   2  -8   5  204.98    6.10
   2  -8   5  202.88    6.40
   2  -8   5  206.38    5.80
  -1   7  -5  509.35   14.20
  -1   7  -5  521.35   14.80
  -1   7  -5  500.55   14.50
   1  -7   5  520.65   14.60
   1  -7   5  523.25   14.30
   1  -7   5  529.05   14.70
   1  -7   5  528.55   14.20
   0   6  -5  112.69    3.20
   0   6  -5  109.19    3.60
   0  -6   5  110.39    3.50
   0  -6   5  107.99    3.30
   0  -6   5  108.79    3.50
   0  -6   5  104.69    3.10
   0  -6   5  105.99    3.40
   1   5  -5    2.20    0.30
  -1  -5   5    2.70    0.40
  -1  -5   5    1.80    0.30
  -1  -5   5    1.70    0.40
  -1  -5   5    2.10    0.40
   2   4  -5   25.00    1.10
   2   4  -5   28.80    1.00
  -2  -4   5   29.00    1.20
  -2  -4   5   28.70    1.30
  -2  -4   5   26.20    1.20
   3   3  -5   13.30    0.90
   3   3  -5   13.00    0.70
  -3  -3   5   13.30    1.10
  -3  -3   5   13.80    0.80
  -3  -3   5   12.00    0.80
   4   2  -5   58.39    2.10
  -4  -2   5   63.49    2.70
   5   1  -5    0.40    0.40
  -5  -1   5    1.80    1.00
   3 -10   5    2.30    0.50
   3 -10   5    2.10    0.70
   3 -10   5    2.80    0.70
   2  -9   5  148.69    4.90
   2  -9   5  146.59    4.70
   2  -9   5  150.78    4.40
  -1   8  -5   21.10    0.90
   1  -8   5   21.30    1.20
   1  -8   5   19.80    1.00
   1  -8   5   19.50    0.90
   1  -8   5   19.20    1.20
   0   7  -5    0.00    0.10
   0  -7   5    0.00    0.20
   0  -7   5   -0.10    0.20
   0  -7   5    0.20    0.30
   0  -7   5    0.10    0.30
  -1  -6   5   54.49    2.10
  -1  -6   5   55.29    2.00
  -1  -6   5   59.49    2.10
  -1  -6   5   54.89    1.70
   2   5  -5   35.40    1.30
  -2  -5   5   35.90    1.60
  -2  -5   5   33.80    1.40
  -2  -5   5   33.10    1.50
   3   4  -5   33.50    1.30
  -3  -4   5   33.40    1.70
  -3  -4   5   30.80    1.40
  -3  -4   5   32.10    1.40
   4   3  -5    5.50    0.60
  -4  -3   5    5.20    1.00
   5   2  -5   45.00    1.90
  -5  -2   5   48.80    2.70
   3 -11   5   29.80    1.90
   3 -11   5   33.10    1.50
   2 -10   5    0.50    0.30
   2 -10   5    0.20    0.50
  -1   9  -5    7.00    0.50
   1  -9   5    7.30    0.90
   1  -9   5    8.20    0.60
   1  -9   5    6.50    0.80
   0   8  -5    1.40    0.30
   0  -8   5    1.00    0.40
   0  -8   5    1.40    0.30
   0  -8   5    1.40    0.40
   1   7  -5    0.30    0.20
  -1  -7   5    0.10    0.40
  -1  -7   5    0.50    0.30
  -1  -7   5   -0.20    0.20
   2   6  -5   26.30    1.10
  -2  -6   5   25.20    1.40
  -2  -6   5   25.80    1.30
  -2  -6   5   25.20    1.20
   3   5  -5   15.60    0.80
  -3  -5   5   14.10    0.90
  -3  -5   5   14.90    1.00
  -3  -5   5   16.40    1.30
   4   4  -5   16.70    1.00
  -4  -4   5   16.50    1.50
   5   3  -5   16.80    1.10
  -5  -3   5   15.30    1.80
   2 -11   5    3.80    0.80
   2 -11   5    4.60    0.60
   1 -10   5   15.20    1.20
   1 -10   5   15.30    0.90
   0   9  -5   17.50    0.80
   0  -9   5   17.10    1.10
   0  -9   5   16.10    0.80
   0  -9   5   17.10    1.20
   1   8  -5   20.40    0.90
  -1  -8   5   20.20    1.20
  -1  -8   5   20.60    1.20
   2   7  -5    0.00    0.20
  -2  -7   5   -0.30    0.40
  -2  -7   5    0.30    0.30
  -2  -7   5    0.40    0.30
   3   6  -5   12.70    0.80
  -3  -6   5   10.80    0.90
  -3  -6   5   12.20    1.20
   4   5  -5    3.80    0.60
  -4  -5   5    5.10    1.10
   5   4  -5   28.60    1.50
   2 -12   5    0.30    0.40
   2 -12   5   -0.40    0.50
   1 -11   5    0.30    0.30
   1 -11   5    0.10    0.50
   0 -10   5    4.80    0.80
   0 -10   5    6.10    0.60
   1   9  -5   41.10    1.60
  -1  -9   5   39.60    1.90
  -1  -9   5   44.50    1.90
   2   8  -5   27.90    1.20
  -2  -8   5   26.90    1.50
   3   7  -5    1.70    0.40
  -3  -7   5    0.60    0.40
   4   6  -5   13.00    1.00
   1 -12   5    0.80    0.60
   0 -11   5    0.70    0.50
  -1 -10   5    0.30    0.40
   2   9  -5    0.70    0.30
  -2  -9   5    0.10    0.40
   3   8  -5    1.90    0.40
  -3  -8   5    2.50    0.60
   4   7  -5    1.50    0.50
   0 -12   5    1.20    0.60
  -1 -11   5    1.50    0.60
  -2 -10   5   -0.10    0.40
   3   9  -5   22.80    1.40
  -3  -9   5   24.30    1.60
  -3  -8  -6    0.50    0.50
  -3  -8  -6    0.50    0.50
   3   8   6    1.50    0.70
  -2  -9  -6   64.39    2.30
  -2  -9  -6   63.69    3.00
   2   9   6   61.69    2.80
  -1 -10  -6    3.20    0.60
  -1 -10  -6    1.70    0.70
   1  10   6    2.00    0.70
   0 -11  -6    1.00    0.40
   0 -11  -6    0.80    0.60
   0  11   6    1.50    0.80
  -4  -6  -6    2.60    0.60
  -4  -6  -6    2.50    0.70
   4   6   6    1.90    0.70
  -3  -7  -6    2.30    0.50
  -3  -7  -6    1.70    0.60
   3   7   6    1.70    0.60
  -2  -8  -6    5.20    0.90
  -2  -8  -6    4.20    0.60
   2   8   6    4.80    0.90
  -1  -9  -6    1.00    0.40
  -1  -9  -6    0.50    0.50
   1   9   6    1.20    0.60
   0 -10  -6    4.90    0.90
   0 -10  -6    4.70    0.50
   0  10   6    5.10    1.00
   1 -11  -6    4.90    0.60
   1 -11  -6    3.30    0.80
  -1  11   6    6.00    1.10
  -4  -5  -6   20.90    1.50
  -4  -5  -6   25.80    1.30
   4   5   6   25.00    1.60
  -3  -6  -6    2.50    0.60
  -3  -6  -6    4.60    0.60
   3   6   6    4.20    0.80
  -2  -7  -6   36.90    1.50
  -2  -7  -6   38.10    2.00
   2   7   6   35.90    1.80
  -1  -8  -6   10.70    0.70
  -1  -8  -6    9.90    1.10
   1   8   6   10.30    1.10
   0  -9  -6    8.90    1.10
   0  -9  -6    7.80    0.60
   0   9   6    8.40    1.10
   1 -10  -6    0.50    0.60
   1 -10  -6    1.50    0.30
  -1  10   6   -0.20    0.60
   2 -11  -6   27.50    1.60
   2 -11  -6   28.60    1.70
  -2  11   6   29.20    2.00
  -2  11   6   31.30    2.10
  -5  -3  -6   11.10    0.90
   5   3   6    9.10    1.20
  -4  -4  -6    0.30    0.40
  -4  -4  -6   -0.20    0.40
   4   4   6    0.20    0.40
  -3  -5  -6   18.60    1.40
  -3  -5  -6   20.40    1.00
   3   5   6   20.30    1.30
  -2  -6  -6   14.60    0.80
  -2  -6  -6   14.90    1.20
   2   6   6   15.00    1.10
  -1  -7  -6   79.19    2.40
  -1  -7  -6   81.19    3.20
   1   7   6   79.19    3.00
   0  -8  -6   76.79    3.00
   0  -8  -6   73.19    2.30
   0   8   6   73.59    2.90
   1  -9  -6   72.09    2.90
  -1   9   6   74.19    3.10
   2 -10  -6  113.39    4.00
  -2  10   6  115.09    4.10
  -2  10   6  120.09    4.50
   3 -11  -6    9.40    1.50
  -3  11   6    6.50    1.20
  -5  -2  -6    3.00    0.60
   5   2   6    3.10    0.70
  -4  -3  -6   15.20    1.00
  -4  -3  -6   15.00    1.20
   4   3   6   14.00    1.20
  -3  -4  -6   -0.60    0.30
  -3  -4  -6    0.50    0.40
   3   4   6   -0.20    0.30
  -2  -5  -6  326.67    9.00
  -2  -5  -6  318.57    9.80
   2   5   6  326.97    9.50
   2   5   6  325.97    9.10
  -1  -6  -6   15.10    1.20
  -1  -6  -6   14.10    0.60
   1   6   6   14.40    1.00
   0  -7  -6    0.90    0.50
   0  -7  -6    0.60    0.20
   0   7   6    0.30    0.40
   1  -8  -6  294.67    8.80
  -1   8   6  289.27    8.90
   2  -9  -6  128.89    4.30
  -2   9   6  129.09    4.20
  -2   9   6  123.69    4.60
   3 -10  -6   76.59    3.40
  -3  10   6   70.79    3.20
  -5  -1  -6   11.70    0.90
   5   1   6   11.20    1.20
  -4  -2  -6   18.50    1.00
  -4  -2  -6   18.20    1.30
   4   2   6   19.50    1.30
  -3  -3  -6  265.17    8.10
  -3  -3  -6  268.87    7.40
   3   3   6  250.37    7.80
   3   3   6  261.77    7.50
  -2  -4  -6    3.70    0.70
  -2  -4  -6    4.40    0.40
   2   4   6    4.40    0.40
   2   4   6    5.40    0.70
  -1  -5  -6    2.30    0.30
  -1  -5  -6    1.40    0.50
   1   5   6    1.10    0.40
   0  -6  -6   21.10    1.30
   0   6   6   21.30    1.20
   1  -7  -6  363.46   10.40
  -1   7   6  348.47   10.50
   2  -8  -6    9.00    1.00
  -2   8   6   10.80    1.20
  -2   8   6   12.40    1.00
   3  -9  -6   10.20    1.30
  -3   9   6    7.10    1.10
   4 -10  -6    0.20    0.80
  -4  10   6   -1.20    0.70
  -5   0  -6    3.50    0.60
   5   0   6    2.80    0.70
  -4  -1  -6   23.10    1.10
  -4  -1  -6   22.60    1.40
   4   1   6   23.80    1.40
  -3  -2  -6    1.40    0.30
   3   2   6    1.70    0.50
   3   2   6    1.70    0.40
  -2  -3  -6   71.29    2.10
   2   3   6   70.49    2.20
   2   3   6   66.99    2.40
  -1  -4  -6   11.80    1.00
   1   4   6   11.40    0.80
   0  -5  -6    3.10    0.60
   0   5   6    3.20    0.50
   1  -6  -6   12.50    0.90
  -1   6   6   12.10    1.00
   2  -7  -6   19.90    1.10
  -2   7   6   17.10    1.30
   3  -8  -6    1.20    0.60
   4  -9  -6    0.30    0.80
  -4   9   6   -0.20    0.70
  -5   1  -6    2.90    0.50
   5  -1   6    2.50    0.70
  -4   0  -6   81.19    2.70
   4   0   6   84.69    3.00
   4   0   6   81.49    3.10
  -3  -1  -6   -0.70    0.20
   3   1   6   -0.20    0.30
   3   1   6    0.10    0.30
   3   1   6    0.00    0.30
  -2  -2  -6   -0.10    0.20
   2   2   6    0.10    0.20
   2   2   6    0.00    0.20
   2   2   6    0.10    0.30
   1   3   6    8.50    0.80
   1   3   6    8.60    0.60
   1   3   6    9.00    0.60
   0   4   6   30.70    1.30
   1  -5  -6   49.20    2.00
  -1   5   6   50.39    2.00
   2  -6  -6    3.10    0.50
  -2   6   6    2.40    0.60
   3  -7  -6    2.10    0.70
   4  -8  -6    1.00    0.70
  -4   8   6   -0.70    0.60
  -5   2  -6   24.20    1.20
   5  -2   6   23.90    1.70
  -4   1  -6   -0.10    0.30
   4  -1   6   -0.30    0.40
   4  -1   6   -0.50    0.30
   4  -1   6   -0.10    0.40
  -3   0  -6    0.30    0.30
   3   0   6    0.60    0.30
   3   0   6    0.20    0.30
   3   0   6   -0.10    0.30
  -2  -1  -6    2.20    0.30
   2   1   6    1.90    0.40
   2   1   6    2.20    0.30
   2   1   6    2.20    0.40
   1   2   6    0.50    0.30
   1   2   6    1.70    0.30
   1   2   6    0.70    0.30
   0   3   6  571.24   15.90
   0   3   6  579.84   16.20
  -1   4   6   54.79    2.00
   2  -5  -6   53.69    2.00
  -2   5   6   53.99    2.20
   3  -6  -6    1.60    0.60
   4  -7  -6    9.10    1.20
  -4   7   6    9.40    1.10
   5  -8  -6    3.90    1.10
  -5   8   6    2.30    1.00
  -5   3  -6    4.30    0.50
   5  -3   6    3.90    0.80
  -4   2  -6   69.09    2.30
   4  -2   6   72.99    2.80
   4  -2   6   69.99    2.70
   4  -2   6   62.49    2.60
  -3   1  -6  355.86    9.90
   3  -1   6  368.76   10.20
   3  -1   6  359.76   10.40
   3  -1   6  335.87   10.10
  -2   0  -6  274.37    7.60
   2   0   6  281.07    7.90
   2   0   6  269.17    8.20
   2   0   6  275.87    7.80
   1   1   6  231.48    6.90
   1   1   6  235.98    6.60
   1   1   6  217.08    6.60
   1   1   6  235.98    6.30
   0   2   6    1.80    0.40
   0   2   6    2.50    0.40
  -1   3   6  218.28    6.40
  -1   3   6  215.38    6.30
   2  -4  -6    0.80    0.30
  -2   4   6    0.20    0.30
   3  -5  -6   31.70    1.60
   4  -6  -6    0.20    0.60
  -4   6   6    0.20    0.50
   5  -7  -6    2.20    1.00
  -5   7   6    3.00    1.00
   5  -4   6    5.00    0.90
  -4   3  -6   98.69    3.00
   4  -3   6   95.09    3.50
   4  -3   6   96.69    3.60
   4  -3   6   91.39    3.40
  -3   2  -6   95.59    3.00
   3  -2   6  105.19    3.40
   3  -2   6   98.49    3.30
   3  -2   6  102.99    3.60
  -2   1  -6   -0.10    0.30
  -2   1  -6    0.30    0.20
   2  -1   6    0.30    0.20
   2  -1   6    0.10    0.20
   2  -1   6    0.40    0.30
   1   0   6  206.68    5.60
   1   0   6  186.28    5.90
   1   0   6  194.08    5.40
   1   0   6  185.28    5.70
   0   1   6    4.10    0.50
   0   1   6    4.20    0.40
  -1   2   6   17.30    0.90
  -1   2   6   15.80    0.80
  -2   3   6  240.28    6.90
   3  -4  -6  134.09    4.30
   4  -5  -6    9.90    1.10
  -4   5   6    9.50    1.10
   5  -6  -6   97.79    3.30
   5  -6  -6   91.69    3.20
   5  -6  -6  103.89    3.90
  -5   6   6  106.59    4.10
   5  -5   6    0.20    0.60
  -4   4  -6   54.59    1.80
   4  -4   6   53.39    2.30
   4  -4   6   52.19    2.30
  -3   3  -6   10.30    0.60
   3  -3   6   11.70    0.90
   3  -3   6    7.30    0.80
   3  -3   6   10.90    0.90
   3  -3   6    8.10    0.50
  -2   2  -6   96.39    3.40
  -2   2  -6  107.49    3.10
   2  -2   6  108.99    3.30
   2  -2   6  106.99    3.40
   2  -2   6  105.29    3.60
  -1   1  -6  391.86    9.90
   1  -1   6  338.97   10.40
   1  -1   6  350.76   10.10
   1  -1   6  376.56   10.10
   0   0   6  249.97    7.20
   0   0   6  269.77    7.60
  -1   1   6 1031.80   27.50
  -1   1   6  977.80   27.30
   2  -2  -6   19.50    1.00
  -2   2   6   21.50    1.00
   3  -3  -6   49.99    2.00
   4  -4  -6  214.98    6.60
  -4   4   6  211.88    6.70
   5  -5  -6  128.89    4.10
   5  -5  -6  124.99    4.50
  -5   5   6  137.29    5.00
   5  -6   6   56.19    2.60
  -4   5  -6    0.20    0.20
   4  -5   6   -0.10    0.50
   4  -5   6    0.50    0.40
   4  -5   6    0.30    0.40
  -3   4  -6   28.30    1.10
   3  -4   6   28.00    1.50
   3  -4   6   29.30    1.00
   3  -4   6   29.40    1.40
   3  -4   6   27.90    1.50
  -2   3  -6   23.60    0.90
  -2   3  -6   23.40    1.30
   2  -3   6   24.00    1.20
   2  -3   6   25.60    1.10
   2  -3   6   24.90    1.30
  -1   2  -6  118.99    3.20
  -1   2  -6  103.99    3.70
   1  -2   6  113.69    3.70
   1  -2   6  118.59    3.40
   1  -2   6  115.29    3.50
   0   1  -6  746.73   20.20
   0  -1   6  724.63   20.40
   0  -1   6  746.43   20.00
  -1   0   6    9.10    0.60
  -1   0   6    8.00    0.40
   2  -1  -6   41.20    1.50
  -2   1   6   42.60    1.60
   3  -2  -6    0.30    0.30
   4  -3  -6  227.38    6.90
  -4   3   6  230.68    7.10
   5  -4  -6   36.70    1.60
   5  -4  -6   35.60    1.90
  -5   4   6   30.70    2.50
   5  -7   6    0.40    0.70
  -4   6  -6   17.50    0.80
   4  -6   6   16.80    1.30
   4  -6   6   17.00    0.90
   4  -6   6   14.80    1.20
  -3   5  -6    7.60    0.50
   3  -5   6    7.90    0.90
   3  -5   6    7.90    0.80
   3  -5   6    7.80    0.50
   3  -5   6    6.50    0.80
  -2   4  -6   33.40    1.70
  -2   4  -6   34.80    1.20
   2  -4   6   35.60    1.50
   2  -4   6   36.30    1.60
   2  -4   6   37.40    1.40
   2  -4   6   34.90    1.10
  -1   3  -6   32.40    1.00
  -1   3  -6   31.10    1.30
   1  -3   6   32.90    1.10
   1  -3   6   28.60    1.40
   1  -3   6   32.30    1.30
   0   2  -6   24.20    0.90
   0  -2   6   25.60    1.00
   0  -2   6   26.40    0.80
   0  -2   6   26.60    0.90
   0  -2   6   26.70    1.20
   0  -2   6   22.80    1.00
   1   1  -6  300.27    8.50
  -1  -1   6  325.77    8.90
   2   0  -6   65.39    2.10
   2   0  -6   64.99    2.00
  -2   0   6   65.29    2.20
   3  -1  -6    9.30    0.70
  -3   1   6    7.40    0.80
   4  -2  -6  115.69    3.80
   4  -2  -6  112.69    3.40
  -4   2   6  121.09    4.20
   5  -3  -6    2.40    0.60
   5  -3  -6    1.20    0.40
  -5   3   6   -0.70    0.90
   5  -8   6    2.10    0.80
   4  -7   6    0.30    0.30
   4  -7   6   -0.30    0.50
  -3   6  -6    4.60    0.40
   3  -6   6    3.80    0.60
   3  -6   6    4.70    0.80
   3  -6   6    4.70    0.70
   3  -6   6    4.20    0.40
  -2   5  -6    1.90    0.30
   2  -5   6    2.50    0.30
   2  -5   6    2.80    0.50
   2  -5   6    3.20    0.60
   2  -5   6    2.90    0.40
  -1   4  -6   44.20    1.40
  -1   4  -6   40.90    1.70
   1  -4   6   43.00    1.60
   1  -4   6   40.20    1.40
   1  -4   6   41.40    1.70
   0   3  -6   94.79    2.60
   0  -3   6   82.79    2.70
   0  -3   6   93.69    2.90
   0  -3   6   98.39    2.80
   0  -3   6   93.19    3.00
   1   2  -6  290.97    8.20
  -1  -2   6  296.67    8.20
  -1  -2   6  303.97    8.50
  -1  -2   6  289.77    8.20
  -1  -2   6  296.47    8.20
   2   1  -6    9.20    0.50
  -2  -1   6    9.70    0.70
  -2  -1   6    9.30    0.60
   3   0  -6   24.70    1.10
  -3   0   6   25.60    1.10
   4  -1  -6    2.80    0.50
   4  -1  -6    3.00    0.40
  -4   1   6    2.80    0.80
   5  -2  -6    0.80    0.50
   5  -2  -6    0.60    0.40
  -5   2   6   -0.20    0.80
   4  -8   6    3.40    0.70
   4  -8   6    3.40    0.50
  -3   7  -6   12.80    0.70
   3  -7   6   13.00    1.10
   3  -7   6   14.80    1.10
   3  -7   6   13.10    0.70
   3  -7   6   13.10    1.00
  -2   6  -6    5.70    0.50
   2  -6   6    6.00    0.40
   2  -6   6    4.90    0.60
   2  -6   6    6.80    0.80
   2  -6   6    5.30    0.70
  -1   5  -6   23.30    0.90
  -1   5  -6   21.50    1.20
   1  -5   6   21.80    1.10
   1  -5   6   22.20    1.20
   0   4  -6   57.39    1.70
   0   4  -6   56.59    2.00
   0  -4   6   58.09    2.00
   0  -4   6   58.09    1.80
   0  -4   6   58.59    2.10
   0  -4   6   55.89    2.00
   1   3  -6    4.70    0.30
   1   3  -6    4.70    0.40
  -1  -3   6    5.10    0.40
  -1  -3   6    4.90    0.60
  -1  -3   6    5.50    0.50
  -1  -3   6    5.20    0.40
   2   2  -6    2.80    0.20
   2   2  -6    3.00    0.40
  -2  -2   6    3.30    0.40
  -2  -2   6    3.30    0.50
  -2  -2   6    3.00    0.30
  -2  -2   6    3.90    0.50
   3   1  -6  186.48    5.20
   3   1  -6  188.08    5.40
  -3  -1   6  192.28    5.40
  -3  -1   6  191.98    5.50
  -3  -1   6  184.08    5.70
  -3  -1   6  176.98    5.30
   4   0  -6    9.90    0.80
   4   0  -6   11.20    0.60
  -4   0   6   11.20    1.20
   5  -1  -6    3.80    0.70
   5  -1  -6    4.70    0.60
  -5   1   6    4.70    1.10
   4  -9   6    2.10    0.70
  -3   8  -6   20.80    0.90
   3  -8   6   20.40    1.40
   3  -8   6   20.90    1.00
   3  -8   6   19.70    1.30
   3  -8   6   22.40    1.50
  -2   7  -6  103.19    3.20
   2  -7   6  108.89    3.10
   2  -7   6  102.99    3.60
   2  -7   6  109.29    3.70
   2  -7   6  105.49    3.40
  -1   6  -6  225.08    6.40
   1  -6   6  228.38    6.80
   1  -6   6  233.88    6.90
   0   5  -6  355.16    9.70
   0  -5   6  342.77    9.80
   0  -5   6  351.96   10.00
   0  -5   6  347.27   10.10
   0  -5   6  361.66   10.00
   1   4  -6   36.80    1.20
  -1  -4   6   36.40    1.40
  -1  -4   6   36.70    1.50
  -1  -4   6   34.90    1.30
   2   3  -6   61.49    1.80
   2   3  -6   58.09    2.00
  -2  -3   6   60.79    2.00
  -2  -3   6   60.19    2.10
  -2  -3   6   61.09    2.20
  -2  -3   6   59.89    2.20
   3   2  -6   16.90    0.70
  -3  -2   6   15.80    0.80
  -3  -2   6   18.90    0.90
  -3  -2   6   15.80    1.10
   4   1  -6    0.70    0.30
  -4  -1   6    1.80    0.70
   5   0  -6    6.80    0.70
  -5   0   6    6.80    1.30
   4 -10   6    0.40    0.60
   3  -9   6   14.90    1.20
   3  -9   6   10.20    0.80
  -2   8  -6   48.00    1.70
   2  -8   6   50.59    2.20
   2  -8   6   49.50    2.10
   2  -8   6   47.20    1.60
   2  -8   6   47.20    1.90
  -1   7  -6   75.89    2.40
   1  -7   6   74.59    2.40
   1  -7   6   73.99    2.80
   1  -7   6   78.79    2.80
   0   6  -6   79.29    2.40
   0  -6   6   78.89    2.80
   0  -6   6   83.79    2.90
   0  -6   6   80.39    2.70
   1   5  -6   22.50    0.90
  -1  -5   6   22.80    1.20
  -1  -5   6   23.10    1.10
  -1  -5   6   22.60    1.00
   2   4  -6   45.90    1.50
  -2  -4   6   46.80    1.80
  -2  -4   6   43.50    1.80
  -2  -4   6   44.20    1.60
   3   3  -6   51.89    1.70
  -3  -3   6   51.19    2.10
  -3  -3   6   51.89    1.90
  -3  -3   6   47.70    1.80
   4   2  -6    7.50    0.60
  -4  -2   6    7.50    1.10
   5   1  -6   16.00    1.00
  -5  -1   6   13.30    1.60
   3 -10   6    3.50    0.80
   3 -10   6    3.30    0.50
  -2   9  -6   27.80    1.20
   2  -9   6   30.30    1.70
   2  -9   6   31.00    1.20
   2  -9   6   29.50    1.70
  -1   8  -6   22.30    0.90
   1  -8   6   21.70    1.40
   1  -8   6   22.50    1.30
   0   7  -6   46.10    1.60
   0  -7   6   45.40    1.90
   0  -7   6   47.10    2.00
   0  -7   6   47.40    2.00
   1   6  -6   22.80    0.90
  -1  -6   6   22.60    1.20
  -1  -6   6   21.10    1.20
  -1  -6   6   21.90    1.10
   2   5  -6   50.29    1.70
  -2  -5   6   54.19    2.10
  -2  -5   6   52.49    1.90
  -2  -5   6   49.70    2.00
   3   4  -6   27.60    1.10
  -3  -4   6   24.80    1.20
  -3  -4   6   29.80    1.60
  -3  -4   6   25.50    1.30
   4   3  -6   17.00    0.90
  -4  -3   6   15.50    1.50
   5   2  -6    1.10    0.40
  -5  -2   6    1.60    1.00
   3 -11   6    2.10    0.70
   2 -10   6   38.10    1.50
   2 -10   6   37.10    2.00
  -1   9  -6    5.90    0.50
   1  -9   6    5.20    0.80
   1  -9   6    6.80    0.90
   1  -9   6    6.10    0.50
   0   8  -6   14.90    0.70
   0  -8   6   15.20    1.10
   0  -8   6   15.10    1.00
   1   7  -6    2.40    0.30
  -1  -7   6    2.20    0.40
  -1  -7   6    2.70    0.60
  -1  -7   6    1.30    0.40
   2   6  -6   20.60    0.90
  -2  -6   6   21.00    1.20
  -2  -6   6   21.70    1.10
  -2  -6   6   23.30    1.30
   3   5  -6    3.70    0.50
  -3  -5   6    3.60    0.80
  -3  -5   6    3.20    0.50
   4   4  -6   17.50    1.00
  -4  -4   6   17.90    1.60
   5   3  -6    7.10    0.80
  -5  -3   6    7.20    1.40
   2 -11   6    0.90    0.60
  -1  10  -6    0.10    0.20
   1 -10   6    0.10    0.40
   0   9  -6    3.50    0.40
   0  -9   6    2.70    0.50
   0  -9   6    4.00    0.70
   1   8  -6   18.40    0.90
  -1  -8   6   17.00    1.20
  -1  -8   6   20.10    1.20
  -1  -8   6   23.20    1.40
   2   7  -6   49.60    1.80
  -2  -7   6   52.79    2.20
  -2  -7   6   44.60    2.00
   3   6  -6    0.30    0.30
  -3  -6   6    0.20    0.50
  -3  -6   6    0.20    0.30
   4   5  -6    2.00    0.50
  -4  -5   6    1.80    0.80
   5   4  -6    9.20    0.90
  -5  -4   6   10.20    1.60
   2 -12   6   18.10    1.60
   1 -11   6   -0.20    0.40
   0  10  -6   25.20    1.10
   0 -10   6   23.00    1.50
   1   9  -6   10.70    0.70
  -1  -9   6   10.50    1.10
   2   8  -6    1.80    0.40
  -2  -8   6    1.90    0.50
   3   7  -6    1.30    0.40
  -3  -7   6    1.40    0.50
   4   6  -6   13.50    1.00
   1 -12   6    1.30    0.60
   0 -11   6    2.40    0.70
   1  10  -6    0.60    0.30
  -1 -10   6    0.30    0.50
   2   9  -6    0.00    0.30
  -2  -9   6    0.60    0.50
   3   8  -6   12.00    0.90
  -3  -8   6   11.50    1.10
   4   7  -6    0.70    0.40
  -1 -11   6   24.20    1.70
   2  10  -6    2.90    0.60
  -2 -10   6    1.70    0.60
   3   9  -6    1.50    0.40
  -3  -9   6    2.30    0.60
  -2  -9  -7    0.90    0.50
  -2  -9  -7   -0.80    0.40
   2   9   7    0.70    0.60
  -1 -10  -7   20.90    1.70
  -1 -10  -7   20.60    1.10
   1  10   7   20.00    1.60
  -3  -7  -7    9.90    1.30
  -3  -7  -7    7.40    0.80
   3   7   7    6.10    1.00
  -2  -8  -7    2.70    0.80
  -2  -8  -7    3.00    0.60
   2   8   7    4.70    0.90
  -1  -9  -7   22.80    1.70
   1   9   7   26.40    1.70
   0 -10  -7    4.30    0.50
   0 -10  -7    3.60    0.80
   0  10   7    3.40    0.90
   1 -11  -7    0.00    0.40
   1 -11  -7   -0.90    0.50
  -1  11   7    0.20    0.70
  -4  -5  -7    1.20    0.60
  -4  -5  -7    1.40    0.50
   4   5   7    1.10    0.60
  -3  -6  -7    3.00    0.60
  -3  -6  -7    3.50    0.80
   3   6   7    2.70    0.70
  -2  -7  -7   18.70    1.50
  -2  -7  -7   21.60    1.10
   2   7   7   20.00    1.40
  -1  -8  -7    1.80    0.40
  -1  -8  -7    1.30    0.60
   1   8   7    1.00    0.60
   0  -9  -7   16.60    0.80
   0  -9  -7   14.90    1.40
   0   9   7   15.60    1.40
   1 -10  -7    7.60    1.10
  -1  10   7    6.10    1.20
  -2  11   7    1.80    0.90
  -2  11   7    2.20    0.90
  -4  -4  -7   13.40    1.00
  -4  -4  -7   11.20    1.30
   4   4   7   13.00    1.20
  -3  -5  -7    2.50    0.50
  -3  -5  -7    2.20    0.70
   3   5   7    2.60    0.60
  -2  -6  -7    0.10    0.40
  -2  -6  -7   -0.30    0.30
   2   6   7    0.00    0.40
  -1  -7  -7   29.40    1.80
  -1  -7  -7   30.60    1.10
   1   7   7   31.10    1.70
   0  -8  -7    2.20    0.70
   0   8   7    2.30    0.70
   1  -9  -7    7.60    1.00
  -1   9   7    7.90    1.20
   2 -10  -7   92.39    3.60
  -2  10   7  100.89    3.60
  -2  10   7   97.59    4.00
  -5  -2  -7    0.20    0.40
   5   2   7    0.80    0.60
  -4  -3  -7   42.20    2.20
  -4  -3  -7   42.80    1.70
   4   3   7   39.50    2.00
  -3  -4  -7    1.20    0.50
  -3  -4  -7    1.00    0.40
   3   4   7    0.50    0.40
  -2  -5  -7    0.70    0.50
  -2  -5  -7    1.40    0.30
   2   5   7    1.70    0.50
  -1  -6  -7   36.00    1.20
  -1  -6  -7   33.40    1.90
   1   6   7   38.90    1.80
   0  -7  -7    6.80    1.00
   0   7   7    6.30    0.90
   1  -8  -7    1.40    0.60
  -1   8   7    0.70    0.60
   2  -9  -7   -0.20    0.50
  -2   9   7    0.10    0.60
  -2   9   7    0.80    0.50
   3 -10  -7  120.09    4.60
  -3  10   7  108.29    4.20
  -5  -1  -7    2.40    0.50
   5   1   7    3.10    0.80
  -4  -2  -7    1.00    0.40
  -4  -2  -7    0.90    0.50
   4   2   7    1.30    0.50
  -3  -3  -7   62.89    2.80
  -3  -3  -7   65.99    2.20
   3   3   7   62.59    2.50
  -2  -4  -7   17.80    1.40
  -2  -4  -7   20.70    0.90
   2   4   7   21.00    1.20
   2   4   7   20.00    0.90
  -1  -5  -7   79.49    2.30
  -1  -5  -7   77.09    3.10
   1   5   7   81.29    2.90
   0  -6  -7   26.20    1.50
   0   6   7   24.40    1.40
   1  -7  -7  273.07    8.20
  -1   7   7  262.47    8.20
   2  -8  -7  350.06   10.30
  -2   8   7  349.37   10.60
   3  -9  -7    4.70    1.10
  -5   0  -7   12.40    0.90
   5   0   7    9.60    1.20
  -4  -1  -7  113.09    3.50
  -4  -1  -7  107.49    4.10
   4   1   7  111.59    3.90
  -3  -2  -7   62.49    2.10
   3   2   7   60.59    2.20
   3   2   7   61.29    2.40
  -2  -3  -7   11.90    0.60
   2   3   7   12.10    0.90
   2   3   7   11.90    0.60
   1   4   7   -0.40    0.30
   0  -5  -7  823.72   22.80
   0   5   7  799.22   22.50
   1  -6  -7  335.97    9.90
  -1   6   7  334.17    9.90
   2  -7  -7    1.60    0.50
  -2   7   7    1.40    0.60
   3  -8  -7    0.20    0.60
   4  -9  -7    2.20    0.80
  -4   9   7    0.20    0.80
  -5   1  -7   30.30    1.40
   5  -1   7   27.60    1.80
  -4   0  -7   78.39    2.60
   4   0   7   75.69    3.00
   4   0   7   79.49    3.10
  -3  -1  -7   22.90    1.00
   3   1   7   24.40    1.30
   3   1   7   22.10    1.10
   3   1   7   24.10    1.50
  -2  -2  -7   18.20    0.70
   2   2   7   17.20    1.00
   2   2   7   17.70    0.80
   2   2   7   15.30    1.20
   1   3   7  252.27    7.20
   1   3   7  241.98    7.60
   0   4   7   38.60    1.80
   0   4   7   38.70    1.60
   1  -5  -7  181.48    5.70
  -1   5   7  176.28    5.50
   2  -6  -7   35.50    1.60
  -2   6   7   32.30    1.70
   3  -7  -7    2.50    0.80
   4  -8  -7    1.00    0.70
  -4   8   7    0.30    0.70
  -5   2  -7   -0.10    0.30
   5  -2   7   -0.80    0.50
  -4   1  -7    0.00    0.30
   4  -1   7    0.00    0.40
   4  -1   7    0.00    0.50
  -3   0  -7  172.88    5.20
   3   0   7  174.88    5.50
   3   0   7  182.08    5.40
   3   0   7  185.98    5.80
  -2  -1  -7  568.04   15.00
   2   1   7  546.05   15.40
   2   1   7  531.65   15.80
   2   1   7  559.04   15.20
   1   2   7  265.57    8.20
   1   2   7  280.07    7.80
   1   2   7  266.67    7.80
   0   3   7  382.96   11.00
   0   3   7  396.66   11.30
  -1   4   7   19.60    1.10
  -1   4   7   19.60    1.10
   2  -5  -7   37.50    1.60
  -2   5   7   34.10    1.70
   3  -6  -7    5.00    0.90
   4  -7  -7   -0.10    0.60
  -5   3  -7    9.50    0.80
   5  -3   7    9.50    1.20
  -4   2  -7   70.09    2.30
   4  -2   7   69.49    2.80
   4  -2   7   68.09    3.40
   4  -2   7   67.39    2.70
  -3   1  -7  329.57    9.20
   3  -1   7  341.07    9.90
   3  -1   7  331.17    9.60
   3  -1   7  324.07    9.60
  -2   0  -7  196.38    5.50
   2   0   7  194.28    5.80
   2   0   7  196.38    6.20
   2   0   7  191.68    5.60
   1   1   7   43.00    1.50
   1   1   7   38.90    1.50
   1   1   7   39.10    1.80
   0   2   7    4.10    0.50
   0   2   7    4.30    0.60
  -1   3   7    0.40    0.30
  -1   3   7    0.50    0.30
  -2   4   7    0.30    0.40
   3  -5  -7   25.50    1.50
   4  -6  -7   14.80    1.40
   5  -7  -7    5.00    1.20
  -5   7   7    5.80    1.10
  -5   4  -7    0.20    0.30
   5  -4   7    0.40    0.50
  -4   3  -7    2.60    0.40
   4  -3   7    2.50    0.70
   4  -3   7    3.50    0.70
   4  -3   7    3.10    0.70
  -3   2  -7    6.90    0.50
   3  -2   7    7.70    1.00
   3  -2   7    6.50    0.80
   3  -2   7    7.00    0.80
  -2   1  -7   48.30    1.50
   2  -1   7   43.40    1.70
   2  -1   7   48.30    1.70
   2  -1   7   42.70    2.00
   1   0   7  224.38    6.20
   1   0   7  209.58    6.30
   1   0   7  209.48    6.60
   0   1   7  167.78    4.90
   0   1   7  167.58    5.30
  -1   2   7    0.90    0.30
  -1   2   7    0.90    0.30
  -2   3   7    1.80    0.40
   3  -4  -7    7.70    0.90
   4  -5  -7    9.40    1.10
   5  -6  -7    8.60    1.30
  -5   6   7   10.80    1.40
   5  -5   7    1.10    0.70
  -4   4  -7   -0.10    0.30
   4  -4   7   -0.10    0.30
   4  -4   7    0.30    0.50
   4  -4   7    0.10    0.40
  -3   3  -7    7.70    0.60
   3  -3   7    6.80    0.80
   3  -3   7    6.30    0.80
   3  -3   7    7.20    0.90
  -2   2  -7    0.30    0.20
   2  -2   7    0.40    0.30
   2  -2   7    0.40    0.20
   2  -2   7    0.70    0.30
  -1   1  -7   61.09    1.60
   1  -1   7   53.19    2.20
   1  -1   7   56.19    1.90
   1  -1   7   53.79    1.80
   0   0   7   24.10    1.00
   0   0   7   30.80    1.40
  -1   1   7  106.39    3.30
  -1   1   7  107.99    3.50
  -2   2   7   69.29    2.40
   3  -3  -7    1.60    0.50
   4  -4  -7  105.99    3.80
  -4   4   7  106.99    3.80
   5  -5  -7   15.70    1.60
  -5   5   7   24.40    2.10
   5  -6   7    1.00    0.70
  -4   5  -7   16.80    0.90
   4  -5   7   16.90    1.40
   4  -5   7   15.30    1.30
  -3   4  -7   34.10    1.30
   3  -4   7   37.70    1.70
   3  -4   7   35.00    1.80
   3  -4   7   34.60    1.60
  -2   3  -7   22.50    0.90
   2  -3   7   21.80    1.10
   2  -3   7   22.50    1.00
   2  -3   7   23.90    1.30
  -1   2  -7   99.89    2.80
   1  -2   7   98.39    3.00
   1  -2   7   94.29    3.20
   1  -2   7   90.19    3.30
   1  -2   7  100.19    2.90
   0  -1   7 1091.59   30.00
   0  -1   7 1091.59   29.50
  -1   0   7    3.70    0.50
  -1   0   7    4.20    0.40
   2  -1  -7   70.39    2.30
  -2   1   7   69.59    2.40
   3  -2  -7  308.07    8.90
   4  -3  -7  186.68    5.70
  -4   3   7  174.58    5.80
   5  -4  -7   81.69    3.20
  -5   4   7   79.99    3.60
   5  -7   7    2.40    0.80
  -4   6  -7   14.90    0.80
   4  -6   7   14.80    1.30
  -3   5  -7   27.00    1.10
   3  -5   7   27.80    1.50
   3  -5   7   27.10    1.40
   3  -5   7   27.60    1.50
  -2   4  -7   77.19    2.40
   2  -4   7   80.79    2.60
   2  -4   7   79.29    2.90
   2  -4   7   75.79    2.70
  -1   3  -7  708.83   18.70
   1  -3   7  658.73   19.20
   1  -3   7  711.93   18.80
   1  -3   7  676.73   18.90
   0  -2   7   19.40    1.10
   0  -2   7   19.30    0.90
   0  -2   7   18.70    0.70
   0  -2   7   18.70    0.90
   1   1  -7    0.90    0.20
  -1  -1   7    1.70    0.40
   2   0  -7   22.40    0.90
   2   0  -7   21.10    0.80
  -2   0   7   21.60    1.10
   3  -1  -7  318.57    9.10
   4  -2  -7    3.60    0.70
  -4   2   7    1.30    0.90
   5  -3  -7    1.50    0.60
   5  -3  -7    1.00    0.50
  -5   3   7   -1.40    1.10
  -4   7  -7    5.10    0.50
   4  -7   7    4.40    0.90
  -3   6  -7    0.60    0.30
   3  -6   7    0.10    0.40
   3  -6   7    0.40    0.40
   3  -6   7    0.20    0.40
  -2   5  -7   24.60    1.00
   2  -5   7   24.70    1.30
   2  -5   7   25.50    1.20
   2  -5   7   25.70    1.40
  -1   4  -7    0.10    0.10
   1  -4   7    0.00    0.30
   1  -4   7    0.10    0.20
   1  -4   7    0.00    0.20
   0   3  -7   81.49    2.30
   0  -3   7   79.09    2.40
   0  -3   7   78.49    2.50
   0  -3   7   80.59    2.60
   0  -3   7   73.49    2.50
   0  -3   7   82.49    2.80
   1   2  -7   21.10    0.80
  -1  -2   7   20.80    0.90
  -1  -2   7   23.50    1.10
   2   1  -7    0.00    0.10
  -2  -1   7    0.00    0.20
  -2  -1   7    0.20    0.30
   3   0  -7   19.40    1.00
  -3   0   7   17.70    1.00
  -3   0   7   20.50    1.20
   4  -1  -7   32.60    1.10
   4  -1  -7   32.90    1.50
  -4   1   7   29.40    1.80
   5  -2  -7    0.30    0.50
   5  -2  -7   -0.80    0.30
  -5   2   7   -1.50    0.80
   4  -8   7    0.10    0.50
  -3   7  -7    0.90    0.30
   3  -7   7    0.70    0.50
   3  -7   7    0.70    0.50
   3  -7   7    0.50    0.50
  -2   6  -7   40.90    1.40
   2  -6   7   41.20    1.90
   2  -6   7   39.10    1.80
   2  -6   7   39.80    1.60
  -1   5  -7    0.30    0.20
   1  -5   7    0.50    0.30
   1  -5   7    1.00    0.40
   1  -5   7    0.70    0.20
   0   4  -7    7.80    0.40
   0  -4   7    7.30    0.80
   0  -4   7    6.50    0.60
   0  -4   7    6.90    0.50
   0  -4   7    6.60    0.50
   1   3  -7   81.79    2.30
  -1  -3   7   78.69    2.50
  -1  -3   7   78.19    2.50
  -1  -3   7   80.39    2.60
  -1  -3   7   84.99    2.80
   2   2  -7   36.30    1.10
  -2  -2   7   36.20    1.50
  -2  -2   7   39.10    1.60
   3   1  -7   94.59    2.70
  -3  -1   7   91.29    3.20
  -3  -1   7   93.19    3.10
   4   0  -7    0.00    0.20
  -4   0   7    1.20    0.60
   5  -1  -7    0.20    0.40
  -5   1   7   -1.30    0.70
   4  -9   7   -0.30    0.50
  -3   8  -7    3.00    0.40
   3  -8   7    3.80    0.80
   3  -8   7    2.70    0.70
   3  -8   7    2.10    0.60
  -2   7  -7    1.00    0.30
   2  -7   7    0.60    0.40
   2  -7   7    1.40    0.50
   2  -7   7    1.00    0.40
  -1   6  -7   40.40    1.40
   1  -6   7   41.50    1.90
   1  -6   7   43.00    1.80
   0   5  -7   79.89    2.40
   0  -5   7   94.89    3.00
   0  -5   7   81.29    2.80
   0  -5   7   78.29    2.90
   0  -5   7   75.39    2.70
   1   4  -7    1.90    0.20
  -1  -4   7    2.70    0.50
  -1  -4   7    2.10    0.30
  -1  -4   7    1.40    0.30
  -1  -4   7    1.70    0.40
   2   3  -7   35.20    1.20
  -2  -3   7   34.00    1.30
  -2  -3   7   35.40    1.40
  -2  -3   7   35.00    1.60
  -2  -3   7   38.50    1.60
   3   2  -7    7.80    0.50
  -3  -2   7    9.30    1.00
  -3  -2   7    7.10    0.50
  -3  -2   7    7.40    0.70
   4   1  -7   14.50    0.80
  -4  -1   7   14.50    1.40
   5   0  -7    6.10    0.70
  -5   0   7    6.80    1.20
   3  -9   7    0.50    0.50
  -2   8  -7    7.00    0.60
   2  -8   7    7.60    0.90
   2  -8   7    6.70    0.90
  -1   7  -7  119.89    3.60
   1  -7   7  121.29    4.10
   1  -7   7  119.89    4.00
   0   6  -7  157.08    4.50
   0  -6   7  157.18    4.90
   0  -6   7  153.68    5.00
   0  -6   7  152.18    4.80
   1   5  -7    2.60    0.30
  -1  -5   7    3.40    0.50
  -1  -5   7    2.90    0.40
  -1  -5   7    2.50    0.50
   2   4  -7    6.40    0.40
  -2  -4   7    6.40    0.70
  -2  -4   7    6.50    0.70
  -2  -4   7    6.30    0.50
   3   3  -7   25.20    1.00
  -3  -3   7   23.90    1.10
  -3  -3   7   25.50    1.50
  -3  -3   7   24.20    1.20
   4   2  -7   20.10    1.00
  -4  -2   7   21.20    1.60
   5   1  -7    4.40    0.60
  -5  -1   7    3.60    1.10
   3 -10   7   -0.20    0.50
  -2   9  -7   22.80    1.00
   2  -9   7   26.20    1.60
   2  -9   7   25.00    1.50
  -1   8  -7  104.69    3.20
   1  -8   7  104.49    3.80
   1  -8   7  106.69    3.70
   0   7  -7   56.79    1.90
   0  -7   7   54.79    2.30
   0  -7   7   56.09    2.20
   1   6  -7    7.10    0.50
  -1  -6   7    6.80    0.80
  -1  -6   7    7.20    0.80
  -1  -6   7    7.00    0.60
   2   5  -7    4.70    0.40
  -2  -5   7    6.40    0.80
  -2  -5   7    4.10    0.50
  -2  -5   7    5.40    0.70
   3   4  -7    8.60    0.60
  -3  -4   7    9.60    0.80
  -3  -4   7    9.10    1.00
   4   3  -7   34.50    1.40
  -4  -3   7   35.70    2.00
   5   2  -7    9.80    0.90
  -5  -2   7    8.70    1.40
   3 -11   7    3.10    0.80
   2 -10   7   28.10    1.80
  -1   9  -7    0.90    0.30
   1  -9   7    1.40    0.50
   1  -9   7    0.70    0.50
   0   8  -7   18.50    0.90
   0  -8   7   19.80    1.20
   0  -8   7   18.70    1.30
   1   7  -7   20.10    0.90
  -1  -7   7   20.80    1.10
  -1  -7   7   22.10    1.30
  -1  -7   7   21.10    1.30
   2   6  -7   27.70    1.10
  -2  -6   7   27.60    1.50
  -2  -6   7   26.50    1.30
  -2  -6   7   29.00    1.50
   3   5  -7   88.29    2.80
  -3  -5   7   92.19    3.30
  -3  -5   7   86.39    3.20
   4   4  -7    1.90    0.50
  -4  -4   7    2.20    0.90
   5   3  -7   -0.10    0.40
  -5  -3   7    1.20    1.00
   2 -11   7    0.90    0.60
  -1  10  -7   23.90    1.10
   1 -10   7   29.10    1.80
   0   9  -7    9.30    0.60
   0  -9   7    8.70    1.10
   1   8  -7    4.50    0.50
  -1  -8   7    6.00    0.90
  -1  -8   7    4.60    0.70
   2   7  -7   72.99    2.50
  -2  -7   7   79.59    2.90
  -2  -7   7   71.99    2.90
   3   6  -7   12.40    0.80
  -3  -6   7   13.60    1.10
  -3  -6   7   13.40    1.30
   4   5  -7    2.20    0.50
  -4  -5   7    3.30    0.90
   1 -11   7    6.40    1.10
   0  10  -7    0.10    0.20
   0 -10   7   -0.40    0.40
   1   9  -7    0.10    0.20
  -1  -9   7    0.60    0.50
   2   8  -7    0.70    0.30
  -2  -8   7    0.30    0.40
   3   7  -7   13.10    0.90
  -3  -7   7   12.30    1.30
  -3  -7   7    9.30    1.00
   4   6  -7   60.39    2.40
  -4  -6   7   63.89    3.10
   0 -11   7    0.70    0.60
   1  10  -7   10.60    0.80
  -1 -10   7   10.80    1.20
   2   9  -7    2.90    0.50
  -2  -9   7    1.80    0.60
   3   8  -7   29.50    1.40
  -3  -8   7   32.30    1.80
  -1 -11   7   -0.50    0.40
   2  10  -7    0.00    0.30
  -2 -10   7    0.20    0.50
  -3  -7  -8    1.30    0.50
  -3  -7  -8    2.80    0.80
   3   7   8    3.20    0.80
  -2  -8  -8    4.30    0.60
  -2  -8  -8    3.20    0.90
   2   8   8    5.10    0.90
  -1  -9  -8   16.20    0.90
  -1  -9  -8   13.90    1.50
   1   9   8   14.90    1.50
   0 -10  -8    3.40    0.90
   0  10   8    3.90    1.00
  -3  -6  -8    5.80    1.10
  -3  -6  -8    5.70    0.70
   3   6   8    7.50    1.00
  -2  -7  -8    0.20    0.50
  -2  -7  -8   -0.20    0.30
   2   7   8   -0.10    0.50
  -1  -8  -8    7.50    1.10
  -1  -8  -8    7.10    0.60
   1   8   8    6.50    1.00
   0  -9  -8   11.10    1.30
   0   9   8   14.00    1.50
   1 -10  -8    5.30    0.90
  -1  10   8    4.80    1.10
  -4  -4  -8   21.80    1.70
  -4  -4  -8   22.30    1.30
   4   4   8   24.10    1.60
  -3  -5  -8   14.50    1.60
  -3  -5  -8   12.60    0.90
   3   5   8   14.90    1.20
  -2  -6  -8    5.20    0.90
  -2  -6  -8    6.60    0.60
   2   6   8    6.80    0.90
  -1  -7  -8    1.10    0.30
  -1  -7  -8    0.70    0.50
   1   7   8    0.70    0.50
   0  -8  -8    0.50    0.50
   0   8   8    0.30    0.50
   1  -9  -8    0.00    0.50
  -1   9   8   -0.70    0.50
  -2  10   8    6.20    1.00
  -2  10   8    4.10    1.00
  -4  -3  -8    4.00    0.60
  -4  -3  -8    4.60    0.90
   4   3   8    4.80    0.90
  -3  -4  -8    2.60    0.50
  -3  -4  -8    2.30    0.70
   3   4   8    3.00    0.70
  -2  -5  -8    6.80    1.00
  -2  -5  -8    9.30    0.60
   2   5   8    8.50    1.00
  -1  -6  -8    1.50    0.30
  -1  -6  -8    0.50    0.50
   1   6   8    1.60    0.60
   0  -7  -8  119.79    4.40
   0   7   8  116.89    4.10
   1  -8  -8   65.99    2.80
  -1   8   8   69.39    3.00
   2  -9  -8    7.50    1.00
  -2   9   8    7.60    1.20
   3 -10  -8    5.60    1.30
  -5  -1  -8   25.00    1.30
   5   1   8   26.40    1.80
  -4  -2  -8    1.20    0.50
  -4  -2  -8    1.20    0.50
   4   2   8    2.60    0.70
  -3  -3  -8    9.10    1.10
  -3  -3  -8    9.60    0.70
   3   3   8   11.20    1.00
  -2  -4  -8   36.50    2.00
  -2  -4  -8   37.20    1.30
   2   4   8   35.00    1.70
  -1  -5  -8   92.39    3.60
   1   5   8   92.79    3.30
   0  -6  -8   20.50    1.50
   0   6   8   20.20    1.30
   1  -7  -8    3.50    0.80
  -1   7   8    4.70    0.90
   2  -8  -8   40.80    2.00
  -2   8   8   43.20    2.30
   3  -9  -8    3.70    1.00
  -5   0  -8    2.50    0.50
   5   0   8    3.20    0.80
  -4  -1  -8   -0.40    0.40
   4   1   8    0.10    0.50
  -3  -2  -8   20.00    1.00
   3   2   8   18.80    1.40
   3   2   8   21.60    1.30
  -2  -3  -8   19.30    0.80
   2   3   8   20.50    0.80
   2   3   8   19.80    1.40
   2   3   8   20.60    1.20
   1   4   8    5.60    0.70
   0  -5  -8  220.78    6.90
   0   5   8  210.38    6.50
   1  -6  -8  283.87    8.70
  -1   6   8  287.17    8.60
   2  -7  -8   14.30    1.20
  -2   7   8   16.40    1.40
   3  -8  -8    2.90    0.90
   4  -9  -8   12.00    1.60
  -5   1  -8   27.70    1.40
   5  -1   8   25.60    1.80
  -4   0  -8   38.90    1.60
   4   0   8   40.70    2.00
   4   0   8   37.60    2.00
  -3  -1  -8    0.10    0.30
   3   1   8    0.30    0.40
   3   1   8    0.50    0.40
   3   1   8    0.20    0.40
  -2  -2  -8   91.89    2.70
   2   2   8   85.39    3.40
   2   2   8   89.59    3.10
   2   2   8   92.49    2.70
   1   3   8  420.76   11.70
   1   3   8  404.76   12.10
   0   4   8  896.81   25.00
   0   4   8  893.61   24.70
   1  -5  -8  127.29    4.40
  -1   5   8  125.79    4.20
   2  -6  -8    5.30    0.80
  -2   6   8    5.10    0.80
   3  -7  -8   27.40    1.80
   4  -8  -8    9.10    1.30
  -5   2  -8   28.60    1.30
   5  -2   8   26.10    1.80
  -4   1  -8    3.80    0.50
   4  -1   8    5.20    0.90
   4  -1   8    5.20    0.80
  -3   0  -8   60.39    2.00
   3   0   8   59.09    2.30
   3   0   8   62.09    2.70
   3   0   8   58.79    2.20
  -2  -1  -8   14.10    0.70
   2   1   8   14.90    0.90
   2   1   8   13.90    1.20
   2   1   8   13.70    0.70
   1   2   8  537.35   14.70
   1   2   8  518.65   15.20
   0   3   8    5.60    0.80
   0   3   8    5.40    0.60
  -1   4   8   12.30    0.90
  -1   4   8   12.30    0.90
   2  -5  -8    0.00    0.30
  -2   5   8    0.50    0.40
   3  -6  -8    2.60    0.70
   4  -7  -8   14.40    1.50
  -5   3  -8    0.10    0.30
   5  -3   8   -0.30    0.60
  -4   2  -8    1.40    0.40
   4  -2   8    1.40    0.60
   4  -2   8    1.20    0.60
  -3   1  -8   88.49    2.80
   3  -1   8   90.59    3.10
   3  -1   8   82.59    3.00
   3  -1   8   88.99    3.40
  -2   0  -8   95.49    2.70
   2   0   8   82.69    3.30
   2   0   8   86.79    3.00
   2   0   8   88.59    2.80
   1   1   8   29.00    1.30
   1   1   8   30.30    1.30
   1   1   8   30.50    1.60
   0   2   8  128.09    3.90
   0   2   8  127.19    4.30
  -1   3   8   35.90    1.50
  -1   3   8   38.30    1.70
  -2   4   8   18.40    1.20
  -2   4   8   20.50    1.10
   3  -5  -8   20.30    1.40
   4  -6  -8    1.20    0.80
  -5   4  -8    0.50    0.30
   5  -4   8   -0.30    0.60
  -4   3  -8   31.90    1.30
   4  -3   8   29.90    1.70
   4  -3   8   32.50    1.90
  -3   2  -8  105.29    3.30
   3  -2   8  103.89    3.60
   3  -2   8  108.29    3.60
   3  -2   8  111.69    4.00
  -2   1  -8   40.80    1.30
   2  -1   8   39.00    1.90
   2  -1   8   38.30    1.60
   2  -1   8   38.70    1.50
   1   0   8  187.78    6.10
   1   0   8  181.38    5.70
   1   0   8  203.48    5.60
   0   1   8   11.50    0.90
   0   1   8    9.90    0.60
  -1   2   8    1.70    0.40
  -1   2   8    2.00    0.50
  -2   3   8   16.10    1.00
  -2   3   8   13.70    0.90
   3  -4  -8   12.70    1.10
   4  -5  -8    0.90    0.70
   5  -6  -8   11.20    1.40
  -5   6   8   12.20    1.50
  -5   5  -8    4.80    0.80
   5  -5   8    5.60    1.00
  -4   4  -8    0.30    0.30
   4  -4   8    0.60    0.50
   4  -4   8    0.60    0.50
  -3   3  -8   31.50    1.20
   3  -3   8   30.70    1.70
   3  -3   8   30.90    1.50
   3  -3   8   31.10    1.50
  -2   2  -8   17.60    0.80
   2  -2   8   17.80    1.20
   2  -2   8   18.50    1.00
   2  -2   8   17.80    1.00
   1  -1   8   21.80    0.90
   1  -1   8   17.50    1.20
   1  -1   8   20.50    0.80
   1  -1   8   19.20    1.10
   0   0   8    7.20    0.50
   0   0   8    9.20    0.80
  -1   1   8   57.69    2.20
  -1   1   8   52.89    1.90
  -2   2   8    0.40    0.30
   3  -3  -8   70.89    2.60
   4  -4  -8   99.69    3.60
   5  -5  -8   20.10    1.70
  -5   5   8   22.00    2.00
   5  -6   8   -0.20    0.60
  -4   5  -8   18.90    1.00
   4  -5   8   18.70    2.20
   4  -5   8   17.80    1.40
  -3   4  -8    0.20    0.20
   3  -4   8    0.10    0.30
   3  -4   8   -0.50    0.30
   3  -4   8   -0.30    0.40
  -2   3  -8   61.99    2.00
   2  -3   8   61.39    2.30
   2  -3   8   60.59    2.50
   2  -3   8   63.99    2.20
  -1   2  -8    0.70    0.20
   1  -2   8    0.20    0.20
   1  -2   8    0.10    0.30
   1  -2   8    0.20    0.20
   0  -1   8   33.80    1.20
   0  -1   8   35.10    1.60
  -1   0   8  245.28    7.10
  -1   0   8  260.87    7.60
   2  -1  -8   29.00    1.20
  -2   1   8   29.50    1.40
   3  -2  -8   -0.70    0.40
   4  -3  -8   54.19    2.30
   5  -4  -8   50.69    2.40
  -5   4   8   52.99    2.80
  -4   6  -8   20.30    1.00
   4  -6   8   19.70    1.40
  -3   5  -8   15.20    0.80
   3  -5   8   15.90    1.10
   3  -5   8   16.80    1.30
   3  -5   8   15.90    1.20
  -2   4  -8   50.09    1.70
   2  -4   8   52.99    1.90
   2  -4   8   50.19    2.00
   2  -4   8   52.19    2.30
  -1   3  -8   88.09    2.50
   1  -3   8   82.09    2.70
   1  -3   8   85.19    3.10
   1  -3   8   82.89    2.60
   0  -2   8  110.49    3.40
   0  -2   8  111.39    3.70
   1   1  -8   76.79    2.30
  -1  -1   8   79.99    2.80
   2   0  -8   51.79    1.80
  -2   0   8   52.89    2.00
   3  -1  -8  633.34   17.50
   4  -2  -8  184.38    5.50
  -4   2   8  169.48    5.70
   5  -3  -8    5.10    1.00
  -5   3   8    3.90    1.30
  -4   7  -8    1.50    0.40
   4  -7   8    0.80    0.60
  -3   6  -8   46.70    1.70
   3  -6   8   48.40    2.30
   3  -6   8   45.30    2.10
   3  -6   8   48.40    2.00
  -2   5  -8  140.69    4.10
   2  -5   8  142.69    4.50
   2  -5   8  138.59    4.70
  -1   4  -8   73.49    2.20
   1  -4   8   70.69    2.80
   1  -4   8   74.19    2.50
   1  -4   8   75.19    2.30
   0   3  -8    2.80    0.20
   0  -3   8    2.90    0.40
   0  -3   8    3.40    0.60
   0  -3   8    2.50    0.30
  -1  -2   8   17.10    0.80
  -1  -2   8   17.40    1.00
  -2  -1   8  898.71   24.80
  -3   0   8   98.59    3.40
  -3   0   8  102.49    4.20
  -4   1   8    1.40    0.70
   5  -2  -8   -0.70    0.30
  -5   2   8   -2.10    0.90
   4  -8   8   -0.60    0.60
  -3   7  -8   51.19    1.80
   3  -7   8   52.09    2.40
   3  -7   8   52.79    2.10
  -2   6  -8   34.60    1.30
   2  -6   8   35.10    1.80
   2  -6   8   35.70    1.70
   2  -6   8   34.90    1.40
  -1   5  -8   52.69    1.70
   1  -5   8   53.59    2.30
   1  -5   8   53.29    2.00
   0   4  -8   31.00    1.10
   0  -4   8   30.40    1.20
   0  -4   8   30.50    1.40
   0  -4   8   29.40    1.10
   0  -4   8   33.20    1.60
   1   3  -8   93.39    2.60
  -1  -3   8   91.39    2.80
  -1  -3   8   88.89    2.90
  -1  -3   8   93.39    3.20
  -1  -3   8   92.29    2.80
  -2  -2   8    0.10    0.40
  -2  -2   8    1.40    0.40
   3   1  -8   52.39    1.60
  -3  -1   8   49.30    2.10
  -3  -1   8   52.09    2.00
   4   0  -8    6.10    0.50
  -4   0   8    6.50    1.00
   5  -1  -8   -0.40    0.30
  -5   1   8   -0.20    0.80
  -3   8  -8    0.40    0.30
   3  -8   8   -0.20    0.50
  -2   7  -8   15.40    0.80
   2  -7   8   15.00    1.20
   2  -7   8   13.70    1.10
  -1   6  -8    5.10    0.50
   1  -6   8    5.50    0.70
   1  -6   8    4.90    0.70
   0   5  -8  294.37    7.90
   0  -5   8  275.67    8.20
   0  -5   8  282.77    8.50
   1   4  -8  315.87    8.60
  -1  -4   8  308.27    9.20
  -1  -4   8  309.17    8.80
  -1  -4   8  316.77    8.90
   2   3  -8   50.49    1.50
  -2  -3   8   48.90    1.90
  -2  -3   8   48.00    2.00
  -2  -3   8   46.90    1.60
   3   2  -8    1.60    0.30
  -3  -2   8    2.30    0.50
  -3  -2   8    1.60    0.60
   4   1  -8    6.50    0.50
  -4  -1   8    8.30    1.10
   5   0  -8    4.80    0.60
  -5   0   8    4.20    1.10
  -3   9  -8   36.20    1.40
   3  -9   8   35.00    2.10
  -2   8  -8    2.40    0.40
   2  -8   8    1.50    0.60
   2  -8   8    1.70    0.70
  -1   7  -8  194.68    5.50
   1  -7   8  182.58    5.90
   1  -7   8  193.78    6.20
   0   6  -8  271.87    7.50
   0  -6   8  264.17    7.90
   0  -6   8  270.77    8.20
   1   5  -8   95.69    2.80
  -1  -5   8   91.19    3.40
  -1  -5   8   93.09    3.10
  -1  -5   8   98.09    3.20
   2   4  -8   14.30    0.60
  -2  -4   8   13.50    1.00
  -2  -4   8   14.80    1.00
  -2  -4   8   12.20    0.70
   3   3  -8    0.10    0.20
  -3  -3   8    0.20    0.50
  -3  -3   8    0.40    0.40
   4   2  -8    0.20    0.30
  -4  -2   8    1.40    0.70
   5   1  -8   10.20    0.90
  -5  -1   8    8.20    1.40
   3 -10   8    5.80    1.00
  -2   9  -8    3.90    0.50
   2  -9   8    3.60    0.80
  -1   8  -8    6.60    0.50
   1  -8   8    6.10    0.80
   1  -8   8    6.10    0.90
   0   7  -8   18.30    0.80
   0  -7   8   17.50    1.30
   0  -7   8   17.40    1.10
   1   6  -8   45.20    1.50
  -1  -6   8   42.80    1.80
  -1  -6   8   42.00    2.00
  -1  -6   8   46.40    1.90
   2   5  -8    0.10    0.20
  -2  -5   8    0.40    0.40
  -2  -5   8    0.20    0.40
  -2  -5   8    0.20    0.20
   3   4  -8    5.10    0.50
  -3  -4   8    4.50    0.80
  -3  -4   8    4.30    0.70
   4   3  -8    3.20    0.50
  -4  -3   8    3.20    0.80
   5   2  -8    0.20    0.40
  -5  -2   8    0.40    0.90
  -2  10  -8    1.60    0.40
   2 -10   8    2.30    0.80
  -1   9  -8    3.50    0.40
   1  -9   8    3.90    0.80
   0   8  -8    0.30    0.20
   0  -8   8    0.40    0.50
   1   7  -8    2.60    0.40
  -1  -7   8    2.30    0.60
  -1  -7   8    1.50    0.50
   2   6  -8    2.30    0.40
  -2  -6   8    2.90    0.60
  -2  -6   8    3.20    0.70
   3   5  -8    2.40    0.40
  -3  -5   8    2.80    0.60
  -3  -5   8    2.40    0.70
   4   4  -8   22.40    1.20
  -4  -4   8   25.20    1.80
   2 -11   8   14.10    1.50
  -1  10  -8   25.20    1.10
   1 -10   8   23.00    1.70
   0   9  -8    2.20    0.40
   0  -9   8    1.80    0.60
   1   8  -8   36.90    1.40
  -1  -8   8   37.40    1.90
  -1  -8   8   36.70    1.90
   2   7  -8   31.50    1.30
  -2  -7   8   33.60    1.80
  -2  -7   8   33.90    1.80
   3   6  -8    0.80    0.30
  -3  -6   8   -0.20    0.40
  -3  -6   8   -0.30    0.50
   4   5  -8   11.40    0.90
  -4  -5   8   10.00    1.30
   1 -11   8    8.40    1.20
   0  10  -8    4.80    0.50
   0 -10   8    4.60    0.90
   1   9  -8   62.89    2.20
  -1  -9   8   62.49    2.80
   2   8  -8    2.00    0.40
  -2  -8   8    1.50    0.50
  -2  -8   8    0.70    0.60
   3   7  -8    1.30    0.40
  -3  -7   8    1.80    0.80
  -3  -7   8    1.10    0.50
   4   6  -8    8.10    0.90
  -4  -6   8    9.70    1.40
   0  11  -8   10.80    0.80
   0 -11   8    9.20    1.20
   1  10  -8    0.10    0.30
  -1 -10   8   -0.10    0.50
   2   9  -8    3.30    0.50
  -2  -9   8    2.40    0.70
   3   8  -8   20.50    1.20
  -3  -8   8   19.70    1.50
  -2  -8  -9    2.60    0.50
  -2  -8  -9    2.80    0.90
   2   8   9    3.30    0.90
  -1  -9  -9   11.80    0.80
  -1  -9  -9    8.90    1.30
   1   9   9   13.50    1.50
  -3  -6  -9   76.29    3.60
   3   6   9   82.49    3.30
  -2  -7  -9    1.20    0.70
  -2  -7  -9    0.70    0.40
   2   7   9    0.80    0.60
  -1  -8  -9    7.30    1.20
  -1  -8  -9    6.60    0.60
   1   8   9    8.90    1.20
   0  -9  -9   32.70    2.00
   0   9   9   30.10    2.00
   1 -10  -9    5.20    1.00
  -1  10   9    3.40    1.00
  -4  -4  -9    5.90    0.80
  -4  -4  -9    5.80    1.10
   4   4   9    5.80    1.00
  -3  -5  -9    0.50    0.40
  -3  -5  -9    1.00    0.60
   3   5   9    1.60    0.60
  -2  -6  -9    2.30    0.40
  -2  -6  -9    1.60    0.70
   2   6   9    2.40    0.60
  -1  -7  -9    1.70    0.70
   1   7   9    1.60    0.60
   0  -8  -9    0.60    0.60
   0   8   9    0.10    0.50
   1  -9  -9    6.10    1.00
  -1   9   9    6.30    1.10
  -2  10   9    7.50    1.40
  -4  -3  -9   18.10    1.60
  -4  -3  -9   19.90    1.20
   4   3   9   22.20    1.60
  -3  -4  -9    4.70    0.60
  -3  -4  -9    5.10    1.00
   3   4   9    6.80    0.90
  -2  -5  -9   12.20    1.40
  -2  -5  -9   13.20    0.70
   2   5   9   12.20    1.10
  -1  -6  -9    7.50    1.10
   1   6   9    9.80    1.10
   0  -7  -9   38.90    2.20
   0   7   9   39.40    2.00
   1  -8  -9    0.00    0.50
  -1   8   9    0.90    0.70
  -2   9   9    0.90    0.70
  -4  -2  -9   16.80    1.10
  -4  -2  -9   16.70    1.50
   4   2   9   17.30    1.40
  -3  -3  -9   14.60    1.40
  -3  -3  -9   14.60    0.90
   3   3   9   13.60    1.20
  -2  -4  -9   14.70    1.30
  -2  -4  -9   15.60    0.80
   2   4   9   15.10    1.10
  -1  -5  -9   23.20    1.70
   1   5   9   24.80    1.40
   0  -6  -9   20.10    1.50
   0   6   9   19.60    1.30
   1  -7  -9   18.70    1.40
  -1   7   9   19.60    1.50
   2  -8  -9    0.90    0.50
  -2   8   9    1.40    0.80
   3  -9  -9   12.10    1.50
  -4  -1  -9    0.30    0.40
   4   1   9    0.30    0.50
  -3  -2  -9   -0.30    0.30
   3   2   9   -0.60    0.40
   3   2   9    0.30    0.40
  -2  -3  -9   36.60    1.20
   2   3   9   31.80    1.60
   2   3   9   33.10    1.90
   1   4   9   82.19    3.30
   1   4   9   85.39    3.00
   0   5   9  134.29    4.40
   1  -6  -9   73.29    3.00
  -1   6   9   70.29    2.90
   2  -7  -9    3.70    0.90
  -2   7   9    5.00    1.00
   3  -8  -9    5.00    1.10
  -5   1  -9    3.80    0.60
   5  -1   9    3.30    0.90
  -4   0  -9    6.60    0.70
   4   0   9    5.60    1.00
   4   0   9    7.20    1.00
  -3  -1  -9   28.00    1.20
   3   1   9   27.50    1.80
   3   1   9   30.80    1.60
  -2  -2  -9   59.89    1.90
   2   2   9   61.89    2.30
   2   2   9   55.69    2.60
   1   3   9   37.20    2.00
   1   3   9   38.40    1.70
   0   4   9  274.07    8.50
   0   4   9  279.17    8.20
  -1   5   9   28.00    1.50
   2  -6  -9    8.20    1.00
  -2   6   9    8.10    1.10
   3  -7  -9   29.80    1.90
   4  -8  -9   23.40    1.90
  -5   2  -9   23.50    1.30
   5  -2   9   22.00    1.70
  -4   1  -9   18.80    1.10
   4  -1   9   17.10    1.30
   4  -1   9   18.70    1.50
  -3   0  -9   -1.00    0.30
   3   0   9    0.30    0.50
   3   0   9    0.00    0.40
  -2  -1  -9  152.38    4.20
   2   1   9  137.39    5.10
   2   1   9  149.39    4.60
   2   1   9  147.29    4.20
   1   2   9 1780.42   49.40
   1   2   9 1817.82   48.80
   0   3   9   52.59    2.00
   0   3   9   52.09    2.30
  -1   4   9    0.50    0.40
  -1   4   9    0.40    0.40
   2  -5  -9  108.39    3.80
  -2   5   9  104.39    3.80
   3  -6  -9   14.90    1.50
   4  -7  -9   34.10    2.10
  -5   3  -9   21.80    1.20
   5  -3   9   19.20    1.60
  -4   2  -9    2.20    0.50
   4  -2   9    2.60    0.70
   4  -2   9    2.50    0.70
  -3   1  -9   17.90    0.90
   3  -1   9   17.90    1.40
   3  -1   9   19.30    1.20
  -2   0  -9 1817.62   48.20
   2   0   9 1749.53   49.20
   2   0   9 1798.32   48.60
   2   0   9 1787.72   48.30
   1   1   9   80.59    3.30
   1   1   9   84.09    2.70
   0   2   9  166.88    5.50
   0   2   9  166.98    5.00
  -1   3   9   28.60    1.50
  -1   3   9   30.50    1.40
  -2   4   9    0.00    0.30
  -2   4   9   -0.10    0.40
   3  -5  -9    0.80    0.60
   4  -6  -9    0.70    0.70
  -5   4  -9   16.20    1.00
   5  -4   9   13.50    1.40
  -4   3  -9   56.29    2.00
   4  -3   9   58.19    2.50
   4  -3   9   56.99    2.70
  -3   2  -9   75.19    2.40
   3  -2   9   75.39    2.80
   3  -2   9   75.59    3.20
  -2   1  -9  140.59    3.90
   2  -1   9  132.89    4.10
   2  -1   9  136.89    4.30
   2  -1   9  133.49    4.80
   1   0   9   11.10    1.00
   1   0   9   11.90    0.70
   0   1   9    9.70    0.60
   0   1   9    8.70    1.00
  -1   2   9    1.20    0.30
  -1   2   9    1.10    0.40
  -2   3   9   57.69    2.20
  -2   3   9   56.69    2.30
   3  -4  -9    0.00    0.50
   4  -5  -9    8.60    1.10
  -4   4  -9    0.70    0.40
   4  -4   9    0.60    0.60
   4  -4   9    0.40    0.60
  -3   3  -9   54.29    1.90
   3  -3   9   59.29    2.60
   3  -3   9   54.19    2.20
  -2   2  -9   72.49    2.20
   2  -2   9   77.19    2.50
   2  -2   9   67.49    2.40
   2  -2   9   70.59    2.90
   1  -1   9    6.70    0.90
   1  -1   9    6.20    0.50
   0   0   9   13.90    1.00
   0   0   9   12.00    0.70
  -1   1   9   11.90    0.70
  -1   1   9   11.60    0.90
  -2   2   9   49.80    2.10
   3  -3  -9   10.90    1.00
   4  -4  -9    0.00    0.50
   5  -5  -9   -0.90    0.70
  -4   5  -9    6.50    0.60
   4  -5   9    2.90    0.70
   4  -5   9    4.50    0.90
  -3   4  -9   15.90    0.80
   3  -4   9   15.70    1.30
   3  -4   9   17.30    1.10
  -2   3  -9   12.20    0.60
   2  -3   9   10.20    0.80
   2  -3   9   11.90    0.80
   2  -3   9   10.20    1.20
  -1   2  -9    9.70    0.40
   1  -2   9    8.00    0.50
   1  -2   9    7.70    0.60
   1  -2   9    8.00    1.00
   0  -1   9    2.60    0.30
   0  -1   9    2.50    0.60
  -1   0   9   45.80    2.00
  -1   0   9   42.00    1.50
   2  -1  -9  149.19    4.50
  -2   1   9  153.38    4.90
   3  -2  -9   31.30    1.50
   4  -3  -9    0.90    0.60
  -5   4   9   -1.20    0.80
  -4   6  -9    3.90    0.50
   4  -6   9    2.60    0.70
  -3   5  -9   16.50    0.90
   3  -5   9   17.70    1.40
   3  -5   9   17.80    1.10
  -2   4  -9    7.10    0.50
   2  -4   9    6.50    0.90
   2  -4   9    5.90    0.70
   2  -4   9    6.10    0.60
  -1   3  -9    0.30    0.20
   1  -3   9    0.30    0.30
   1  -3   9    0.10    0.20
   1  -3   9    0.40    0.20
   0  -2   9   14.80    1.00
  -1  -1   9  120.39    4.10
   2   0  -9    0.20    0.30
  -2   0   9    0.40    0.30
   3  -1  -9    8.80    1.00
  -4   2   9   54.69    2.40
  -5   3   9   -1.10    0.90
  -4   7  -9    5.20    0.60
   4  -7   9    4.10    0.80
  -3   6  -9   20.40    1.00
   3  -6   9   20.70    1.50
  -2   5  -9    0.40    0.20
   2  -5   9    0.20    0.30
   2  -5   9    0.00    0.30
   2  -5   9    0.00    0.30
  -1   4  -9   28.70    1.00
   1  -4   9   27.70    1.20
   1  -4   9   26.80    1.50
   0   3  -9   24.30    0.80
   0  -3   9   24.90    1.40
   0  -3   9   21.40    0.80
  -1  -2   9   29.00    1.20
  -1  -2   9   34.70    1.60
  -2  -1   9  291.37    8.60
  -4   1   9    3.10    0.90
  -5   2   9   -0.80    0.90
  -4   8  -9   18.20    1.10
  -3   7  -9   14.70    0.80
   3  -7   9   11.90    1.30
  -2   6  -9   34.80    1.30
   2  -6   9   32.90    1.90
   2  -6   9   35.40    1.70
  -1   5  -9   14.50    0.70
   1  -5   9   14.30    1.10
   1  -5   9   13.40    0.90
   0   4  -9   55.59    1.70
   0  -4   9   55.39    2.30
   0  -4   9   54.39    1.90
   1   3  -9  359.56    9.80
  -1  -3   9  370.06   10.60
  -1  -3   9  347.27   10.10
  -2  -2   9  687.23   19.30
  -3  -1   9   17.90    1.20
  -3  -1   9   16.80    1.40
  -4   0   9    4.10    0.90
   5  -1  -9   28.00    1.30
  -5   1   9   25.00    2.00
  -3   8  -9    9.50    0.70
   3  -8   9    6.80    1.10
  -2   7  -9    7.10    0.60
   2  -7   9    9.30    1.20
  -1   6  -9   21.70    0.90
   1  -6   9   21.90    1.20
   1  -6   9   22.10    1.40
   0   5  -9    3.20    0.30
   0  -5   9    3.40    0.60
   0  -5   9    3.10    0.50
   1   4  -9  449.76   12.20
  -1  -4   9  446.46   12.60
  -1  -4   9  442.26   12.40
  -1  -4   9  453.15   13.00
   2   3  -9   63.99    1.90
  -2  -3   9   63.29    2.60
  -2  -3   9   65.19    2.30
   3   2  -9    0.70    0.20
  -3  -2   9    0.40    0.40
  -3  -2   9    0.30    0.50
   4   1  -9    7.80    0.60
  -4  -1   9    6.50    1.00
   5   0  -9    0.90    0.40
  -5   0   9    0.50    0.90
  -3   9  -9    5.80    0.60
   3  -9   9    5.20    1.00
  -2   8  -9    0.90    0.30
   2  -8   9    1.30    0.60
  -1   7  -9   31.10    1.20
   1  -7   9   28.60    1.70
   1  -7   9   28.40    2.10
   0   6  -9    1.20    0.30
   0  -6   9    0.80    0.50
   0  -6   9    1.20    0.40
   1   5  -9   63.19    2.00
  -1  -5   9   59.59    2.20
  -1  -5   9   60.09    2.60
  -1  -5   9   62.89    2.30
   2   4  -9   87.19    2.60
  -2  -4   9   89.59    3.20
  -2  -4   9   89.09    3.00
  -2  -4   9   82.09    2.70
   3   3  -9   10.20    0.60
  -3  -3   9    7.90    1.00
  -3  -3   9    9.10    1.00
   4   2  -9    1.90    0.40
  -4  -2   9    1.20    0.80
   5   1  -9   18.10    1.10
  -5  -1   9   20.10    1.90
   3 -10   9   -0.30    0.60
  -2   9  -9    5.20    0.50
   2  -9   9    6.10    1.00
  -1   8  -9    9.00    0.60
   1  -8   9    7.20    1.00
   0   7  -9    6.80    0.50
   0  -7   9    4.30    0.80
   1   6  -9  152.48    4.50
  -1  -6   9  163.18    5.00
  -1  -6   9  151.28    5.20
   2   5  -9   23.30    1.00
  -2  -5   9   22.70    1.40
  -2  -5   9   23.50    1.40
   3   4  -9    4.60    0.50
  -3  -4   9    3.80    0.70
  -3  -4   9    4.90    0.80
   4   3  -9    0.30    0.30
  -4  -3   9    0.60    0.70
  -2  10  -9    2.60    0.40
   2 -10   9    1.00    0.70
  -1   9  -9    0.20    0.20
   1  -9   9    0.70    0.60
   0   8  -9    1.10    0.30
   0  -8   9    1.90    0.70
   1   7  -9    6.40    0.50
  -1  -7   9    5.20    0.80
  -1  -7   9    7.80    1.00
   2   6  -9    0.30    0.20
  -2  -6   9    0.90    0.50
  -2  -6   9    0.60    0.50
   3   5  -9    0.00    0.20
  -3  -5   9   -0.20    0.40
  -3  -5   9    0.20    0.50
   4   4  -9    1.30    0.40
  -4  -4   9    0.70    0.80
  -1  10  -9    0.20    0.30
   1 -10   9   -0.30    0.50
   0   9  -9   15.70    0.90
   0  -9   9   16.90    1.40
   1   8  -9    3.80    0.50
  -1  -8   9    1.80    0.60
  -1  -8   9    3.90    0.80
   2   7  -9    0.30    0.30
  -2  -7   9    0.00    0.40
  -2  -7   9   -0.60    0.50
   3   6  -9   26.50    1.20
  -3  -6   9   25.90    1.70
  -3  -6   9   25.40    1.60
   4   5  -9    4.00    0.60
  -4  -5   9    3.90    1.00
  -1  11  -9    5.10    0.60
   1 -11   9    6.60    1.20
   0  10  -9   53.69    2.00
   0 -10   9   55.09    2.70
   1   9  -9   -0.10    0.20
  -1  -9   9   -0.20    0.40
   2   8  -9   15.70    0.90
  -2  -8   9   15.80    1.40
  -2  -8   9   15.70    1.30
   3   7  -9    0.80    0.40
  -3  -7   9    1.20    0.70
  -3  -7   9    1.10    0.60
   1  10  -9    4.00    0.60
  -1 -10   9    3.50    0.80
   2   9  -9   -0.10    0.30
  -2  -9   9   -0.50    0.40
  -2  -7 -10    1.90    0.80
  -2  -7 -10    2.40    0.50
   2   7  10    2.80    0.80
  -1  -8 -10   34.90    2.30
   1   8  10   37.90    2.20
   0  -9 -10   52.69    2.70
   0   9  10   51.49    2.70
  -3  -5 -10    0.30    0.40
  -3  -5 -10    0.80    0.60
   3   5  10    0.40    0.60
  -2  -6 -10   44.10    1.70
  -2  -6 -10   46.90    2.60
   2   6  10   44.00    2.30
  -1  -7 -10   68.19    3.30
   1   7  10   78.69    3.20
   0  -8 -10    3.80    0.90
   0   8  10    0.30    0.60
   1  -9 -10   31.30    2.00
  -1   9  10   36.40    2.30
   4   3  10   21.50    1.60
  -3  -4 -10    2.00    0.80
  -3  -4 -10    1.60    0.50
   3   4  10    2.00    0.70
  -2  -5 -10   22.70    1.80
  -2  -5 -10   22.30    1.00
   2   5  10   23.50    1.50
  -1  -6 -10   10.30    1.40
   1   6  10    7.80    1.10
   0  -7 -10    3.00    0.80
   0   7  10    2.40    0.70
   1  -8 -10    2.50    0.80
  -1   8  10    1.10    0.70
  -2   9  10    2.60    0.90
  -4  -2 -10    0.30    0.50
  -4  -2 -10    0.10    0.40
   4   2  10    0.20    0.50
  -3  -3 -10    0.20    0.40
   3   3  10    0.40    0.50
  -2  -4 -10    6.40    0.50
   2   4  10    5.20    0.80
  -1  -5 -10   29.80    1.90
   1   5  10   30.40    1.60
   0  -6 -10   -0.20    0.50
   0   6  10    0.40    0.50
   1  -7 -10   41.30    2.20
  -1   7  10   40.20    2.20
  -2   8  10   10.40    1.30
  -4  -1 -10   22.40    1.20
   4   1  10   20.70    1.50
  -3  -2 -10    7.30    0.70
   3   2  10    8.50    1.00
   3   2  10    6.00    1.00
  -2  -3 -10    4.50    0.40
   2   3  10    5.40    0.80
   2   3  10    5.10    0.90
   1   4  10    2.40    0.70
   1   4  10    1.90    0.50
   0   5  10    0.90    0.50
   1  -6 -10    0.50    0.50
  -1   6  10    0.30    0.60
   2  -7 -10    1.20    0.60
  -2   7  10    1.80    0.70
   3  -8 -10   10.40    1.40
  -4   0 -10    3.20    0.60
   4   0  10    2.50    0.80
   4   0  10    3.50    0.80
  -3  -1 -10   24.20    1.20
   3   1  10   25.30    1.80
   3   1  10   28.10    1.50
  -2  -2 -10   54.69    1.80
   2   2  10   53.89    2.20
   2   2  10   51.49    2.60
   1   3  10   63.79    2.90
   1   3  10   65.49    2.50
   0   4  10    5.50    0.80
   0   4  10    5.60    0.90
  -1   5  10   34.90    1.80
   2  -6 -10    0.40    0.60
  -2   6  10    2.30    0.70
   3  -7 -10   38.20    2.20
  -4   1 -10    0.90    0.50
   4  -1  10    1.30    0.60
   4  -1  10    0.60    0.60
  -3   0 -10   11.30    0.80
   3   0  10   13.70    1.50
   3   0  10   12.20    1.10
  -2  -1 -10    7.40    0.60
   2   1  10    7.30    1.10
   2   1  10    7.60    0.80
   1   2  10   33.70    1.50
   1   2  10   34.90    2.00
   0   3  10  300.27    9.30
   0   3  10  301.47    8.80
  -1   4  10   53.89    2.40
  -1   4  10   53.69    2.20
  -2   5  10    0.10    0.50
   3  -6 -10   42.00    2.20
   4  -7 -10    8.30    1.30
  -4   2 -10   13.00    0.90
   4  -2  10   12.00    1.40
   4  -2  10   13.80    1.30
  -3   1 -10   42.90    1.60
   3  -1  10   43.80    2.00
   3  -1  10   43.30    2.30
  -2   0 -10  307.07    8.30
   2   0  10  289.57    9.40
   2   0  10  301.17    8.70
   1   1  10  413.56   11.50
   1   1  10  395.66   12.10
   0   2  10    0.80    0.50
   0   2  10    2.40    0.50
  -1   3  10    3.00    0.70
  -1   3  10    3.10    0.60
  -2   4  10   88.59    3.30
  -2   4  10   91.89    3.30
   3  -5 -10  108.89    3.90
   4  -6 -10   -0.10    0.70
  -4   3 -10   32.60    1.50
   4  -3  10   34.50    2.10
   4  -3  10   35.00    1.90
  -3   2 -10  423.06   11.80
   3  -2  10  422.06   12.20
   3  -2  10  428.66   12.80
  -2   1 -10  112.69    3.20
   2  -1  10  111.49    3.60
   2  -1  10  104.29    4.10
   2  -1  10  105.89    3.30
   1   0  10  206.48    6.90
   1   0  10  220.48    6.30
   0   1  10   14.80    0.90
   0   1  10   16.20    1.20
  -1   2  10  114.29    3.70
  -1   2  10  117.79    4.10
  -2   3  10   11.10    0.90
  -2   3  10   11.80    1.00
   3  -4 -10    0.20    0.50
   4  -5 -10   10.80    1.20
  -4   4 -10   25.40    1.20
   4  -4  10   23.00    1.60
   4  -4  10   22.70    1.80
  -3   3 -10   21.00    1.00
   3  -3  10   21.50    1.30
   3  -3  10   21.50    1.70
  -2   2 -10    0.60    0.20
   2  -2  10    0.10    0.50
   2  -2  10   -0.50    0.30
   2  -2  10    0.40    0.30
   1  -1  10    0.30    0.20
   1  -1  10   -0.40    0.30
   0   0  10   32.20    1.70
   0   0  10   32.40    1.30
  -1   1  10   17.80    0.90
  -1   1  10   17.90    1.20
  -2   2  10   19.50    1.30
   3  -3 -10   12.40    1.10
   4  -4 -10    4.90    0.90
  -4   5 -10    2.50    0.50
   4  -5  10    1.70    0.70
   4  -5  10    0.70    0.60
  -3   4 -10   37.00    1.40
   3  -4  10   35.50    1.70
   3  -4  10   34.40    2.10
  -2   3 -10   27.40    1.10
   2  -3  10   24.90    1.20
   2  -3  10   26.10    1.20
   2  -3  10   26.20    1.70
  -1   2 -10    1.60    0.20
   1  -2  10    1.80    0.30
   1  -2  10    1.50    0.60
   0  -1  10   19.60    0.90
   0  -1  10   19.00    1.30
  -1   0  10    7.80    0.90
  -1   0  10    7.20    0.60
   2  -1 -10   67.99    2.40
  -2   1  10   70.99    2.80
   3  -2 -10   -0.20    0.50
  -4   6 -10    5.00    0.60
   4  -6  10    2.80    0.80
   4  -6  10    4.10    1.20
  -3   5 -10   31.70    1.30
   3  -5  10   31.20    1.50
   3  -5  10   31.70    2.00
  -2   4 -10   30.70    1.20
   2  -4  10   28.90    1.50
   2  -4  10   29.30    1.80
   2  -4  10   31.90    1.40
  -1   3 -10   51.99    1.60
   1  -3  10   51.49    1.80
   1  -3  10   50.99    2.40
   1  -3  10   50.99    1.80
   0  -2  10   51.39    2.30
  -1  -1  10   18.70    1.20
  -2   0  10   53.69    2.30
  -5   3  10    0.30    0.90
  -4   7 -10   12.20    0.90
  -3   6 -10   18.50    1.00
   3  -6  10   15.90    1.50
  -2   5 -10   24.50    1.00
   2  -5  10   23.70    1.60
  -1   4 -10    5.90    0.50
   1  -4  10    7.10    0.60
   1  -4  10    5.40    0.80
   0   3 -10   34.70    1.10
   0  -3  10   34.00    1.80
  -1  -2  10   70.09    2.40
  -1  -2  10   79.59    2.90
  -2  -1  10   43.30    2.00
  -4   1  10    1.60    0.70
  -5   2  10   -0.90    0.80
  -3   7 -10   -0.10    0.30
   3  -7  10    0.30    0.50
  -2   6 -10    7.90    0.60
   2  -6  10    6.90    1.00
  -1   5 -10   -0.10    0.20
   1  -5  10    0.40    0.30
   1  -5  10    0.00    0.40
   0   4 -10    7.40    0.50
   0  -4  10    6.70    0.60
   0  -4  10    9.30    1.10
   1   3 -10  164.38    4.50
  -1  -3  10  152.18    4.80
  -1  -3  10  165.28    5.40
  -2  -2  10   91.09    3.30
  -2  -2  10   86.39    2.90
  -3  -1  10   12.90    1.10
  -4   0  10    1.00    0.70
  -5   1  10   11.60    1.40
  -3   8 -10   17.00    1.00
  -2   7 -10   -0.20    0.20
   2  -7  10   -0.30    0.40
  -1   6 -10    4.90    0.50
   1  -6  10    5.80    1.00
   0   5 -10  296.37    8.20
   0  -5  10  298.87    9.10
   0  -5  10  287.47    8.50
   1   4 -10  487.95   13.30
  -1  -4  10  488.85   13.70
  -1  -4  10  488.45   14.20
   2   3 -10   25.20    0.90
  -2  -3  10   27.40    1.60
  -2  -3  10   26.80    1.30
  -3  -2  10    2.40    0.60
  -4  -1  10   19.60    1.60
   5   0 -10   22.10    1.20
  -5   0  10   23.80    2.00
  -3   9 -10    3.70    0.50
   3  -9  10    4.10    1.00
  -2   8 -10    0.00    0.30
   2  -8  10    0.80    0.60
  -1   7 -10   99.69    3.10
   1  -7  10   96.79    3.80
   0   6 -10  405.46   11.00
   0  -6  10  385.36   11.80
   1   5 -10   53.79    1.80
  -1  -5  10   54.69    2.20
  -1  -5  10   51.89    2.40
   2   4 -10  119.69    3.50
  -2  -4  10  124.49    4.30
  -2  -4  10  119.49    3.90
   3   3 -10    1.50    0.30
  -3  -3  10    0.90    0.50
  -3  -3  10    1.30    0.60
   4   2 -10   15.40    0.80
  -4  -2  10   12.80    1.40
  -2   9 -10   91.79    3.00
   2  -9  10   91.09    3.90
  -1   8 -10    3.20    0.40
   1  -8  10    2.20    0.70
   0   7 -10   53.99    1.90
   0  -7  10   51.99    2.50
   1   6 -10    0.10    0.20
  -1  -6  10   -0.30    0.40
  -1  -6  10    0.50    0.50
   2   5 -10    0.10    0.20
  -2  -5  10   -0.40    0.40
  -2  -5  10    0.50    0.50
   3   4 -10    2.80    0.40
  -3  -4  10    1.10    0.50
  -3  -4  10    1.20    0.60
   4   3 -10   14.50    0.90
  -4  -3  10   16.90    1.60
  -2  10 -10    0.60    0.40
   2 -10  10    0.50    0.70
  -1   9 -10   13.20    0.80
   1  -9  10    9.20    1.30
   0   8 -10   20.60    1.00
   0  -8  10   19.10    1.50
   1   7 -10    0.70    0.30
  -1  -7  10    0.90    0.50
  -1  -7  10    0.60    0.50
   2   6 -10    7.60    0.60
  -2  -6  10    8.30    1.00
  -2  -6  10    6.50    0.90
   3   5 -10    0.40    0.30
  -3  -5  10    0.50    0.60
  -3  -5  10   -0.50    0.40
   4   4 -10   12.00    0.90
  -4  -4  10    8.00    1.20
  -1  10 -10    3.40    0.50
   1 -10  10    3.50    0.90
   0   9 -10   13.10    0.80
   0  -9  10   12.20    1.40
   1   8 -10    3.50    0.50
  -1  -8  10    2.10    0.70
  -1  -8  10    2.80    0.70
   2   7 -10    6.20    0.60
  -2  -7  10    5.70    0.90
  -2  -7  10    6.50    1.00
   3   6 -10   15.70    1.00
  -3  -6  10   16.20    1.40
  -3  -6  10   15.20    1.40
   0  10 -10    2.60    0.50
   0 -10  10    2.80    0.80
   1   9 -10    0.70    0.30
  -1  -9  10   -0.10    0.50
   2   8 -10    1.40    0.40
  -2  -8  10    0.90    0.60
  -2  -8  10    1.50    0.70
   3   7 -10    3.50    0.60
  -3  -7  10    3.30    0.80
  -2  -6 -11    0.00    0.60
  -2  -6 -11   -0.10    0.40
   2   6  11    0.00    0.50
  -1  -7 -11   47.90    2.70
   1   7  11   49.99    2.50
   0  -8 -11    3.60    1.00
   0   8  11    5.20    1.00
  -3  -4 -11    8.70    0.80
  -3  -4 -11    6.40    1.20
   3   4  11    7.00    1.00
  -2  -5 -11  100.29    4.30
   2   5  11  103.49    3.80
  -1  -6 -11   23.40    1.80
   1   6  11   23.60    1.60
   0  -7 -11   38.60    2.30
   0   7  11   38.20    2.10
   1  -8 -11    5.30    1.00
  -1   8  11    5.10    1.00
  -3  -3 -11  117.59    3.70
   3   3  11  119.99    4.20
  -2  -4 -11    8.10    0.60
   2   4  11    9.10    1.10
  -1  -5 -11   40.50    2.40
   1   5  11   44.60    2.10
   0  -6 -11   -0.10    0.50
   0   6  11   -0.20    0.40
   1  -7 -11    0.20    0.50
  -1   7  11    0.00    0.50
  -2   8  11    1.20    0.70
  -4  -1 -11   44.40    1.80
   4   1  11   43.80    2.50
   4   1  11   43.30    2.30
  -3  -2 -11   44.70    1.70
   3   2  11   46.20    2.20
   3   2  11   43.90    2.50
  -2  -3 -11    0.40    0.30
   2   3  11    0.40    0.50
   2   3  11    0.00    0.50
   1   4  11    3.00    0.80
   1   4  11    3.40    0.70
   0   5  11   21.20    1.40
   1  -6 -11    7.50    1.10
  -1   6  11    6.80    1.00
  -2   7  11   -0.50    0.50
   3  -8 -11   -0.40    0.70
  -4   0 -11    0.20    0.40
   4   0  11    0.70    0.70
   4   0  11    0.60    0.60
  -3  -1 -11   -0.20    0.30
   3   1  11    0.00    0.50
   3   1  11   -0.50    0.40
  -2  -2 -11    3.90    0.40
   2   2  11    4.20    0.70
   2   2  11    4.40    0.90
   1   3  11   -0.30    0.30
   1   3  11    0.00    0.40
   0   4  11   27.50    1.80
   0   4  11   29.30    1.60
  -1   5  11    0.50    0.50
   2  -6 -11    7.40    1.00
  -2   6  11    5.10    0.90
   3  -7 -11    2.60    0.80
  -4   1 -11   -0.10    0.40
   4  -1  11   -0.40    0.50
   4  -1  11   -0.30    0.50
  -3   0 -11   27.20    1.20
   3   0  11   26.20    1.50
   3   0  11   24.20    1.80
  -2  -1 -11   93.49    2.70
   2   1  11   84.99    3.70
   2   1  11   83.69    3.10
   1   2  11   17.40    1.10
   1   2  11   15.40    1.40
   0   3  11   17.20    1.40
   0   3  11   18.20    1.20
  -1   4  11   11.20    1.20
  -1   4  11   10.10    1.10
  -2   5  11   33.80    1.90
   3  -6 -11    1.50    0.70
  -4   2 -11    6.40    0.70
   4  -2  11    5.60    0.90
   4  -2  11    7.00    1.20
  -3   1 -11   60.29    2.20
   3  -1  11   65.99    2.50
   3  -1  11   60.99    3.00
  -2   0 -11    1.70    0.30
   2   0  11    1.30    0.60
   2   0  11    2.60    0.50
   1   1  11  241.08    7.90
   1   1  11  249.08    7.30
   0   2  11  264.87    8.40
   0   2  11  265.87    7.80
  -1   3  11   31.50    1.80
  -1   3  11   33.80    1.60
  -2   4  11   -0.20    0.40
  -2   4  11   -0.20    0.40
   3  -5 -11    2.30    0.70
   4  -6 -11    0.70    0.70
  -4   3 -11   11.80    1.00
   4  -3  11   10.80    1.20
   4  -3  11   12.60    1.50
  -3   2 -11  203.18    5.90
   3  -2  11  202.58    6.20
   3  -2  11  197.38    6.90
  -2   1 -11  172.38    4.90
   2  -1  11  163.48    5.90
   2  -1  11  175.28    5.30
   1   0  11  103.69    4.00
   1   0  11  102.49    3.30
   0   1  11   54.59    2.10
   0   1  11   55.99    2.60
  -1   2  11   36.50    2.00
  -1   2  11   36.70    1.60
  -2   3  11  115.59    4.10
  -2   3  11  107.99    3.80
   3  -4 -11    1.10    0.60
   4  -5 -11    2.90    0.90
  -4   4 -11  214.78    6.40
   4  -4  11  219.98    7.40
   4  -4  11  211.28    6.80
  -3   3 -11  114.59    3.50
   3  -3  11  113.59    4.50
   3  -3  11  111.19    3.80
  -2   2 -11   20.70    0.90
   2  -2  11   20.30    1.10
   2  -2  11   16.90    1.50
   1  -1  11   10.90    0.70
   1  -1  11   10.00    1.20
   0   0  11   94.19    3.70
   0   0  11   93.79    3.00
  -1   1  11   30.80    1.80
  -1   1  11   31.30    1.40
  -2   2  11   11.30    1.20
  -4   5 -11   26.60    1.30
   4  -5  11   22.20    1.60
   4  -5  11   25.40    2.00
  -3   4 -11    2.10    0.40
   3  -4  11    1.60    0.60
   3  -4  11    1.00    0.70
  -2   3 -11   46.30    1.60
   2  -3  11   48.50    1.90
   2  -3  11   46.40    2.40
  -1   2 -11    5.00    0.40
   1  -2  11    4.70    0.50
   1  -2  11    3.90    0.80
   0  -1  11    5.20    0.90
  -1   0  11   34.20    1.80
  -2   1  11    7.50    1.00
  -4   6 -11    0.30    0.30
   4  -6  11    0.30    0.70
  -3   5 -11    2.80    0.50
   3  -5  11    2.70    0.80
  -2   4 -11    0.30    0.20
   2  -4  11   -0.10    0.40
  -1   3 -11    2.50    0.30
   1  -3  11    3.10    0.70
   0  -2  11   26.30    1.60
  -1  -1  11   17.10    1.30
  -2   0  11   18.20    1.30
  -3   6 -11   -0.20    0.30
   3  -6  11    0.20    0.60
  -2   5 -11   17.80    0.90
   2  -5  11   16.20    1.50
  -1   4 -11    9.80    0.60
   1  -4  11   11.50    1.30
   1  -4  11    9.60    0.80
   0   3 -11    1.70    0.20
   0  -3  11    1.70    0.60
  -1  -2  11    1.80    0.40
  -1  -2  11    1.60    0.50
  -2  -1  11    1.90    0.60
  -3   7 -11    3.50    0.50
   3  -7  11    4.60    1.00
  -2   6 -11    5.80    0.60
   2  -6  11    6.60    1.00
  -1   5 -11    1.70    0.30
   1  -5  11    1.10    0.50
   0   4 -11   38.00    1.30
   0  -4  11   35.50    2.00
  -1  -3  11   56.09    2.40
  -1  -3  11   48.10    2.00
  -2  -2  11    4.30    0.80
  -2  -2  11    3.40    0.60
  -3  -1  11    4.00    0.70
  -4   0  11    4.20    0.90
  -3   8 -11   -0.50    0.30
   3  -8  11    0.40    0.60
  -2   7 -11   -0.10    0.30
   2  -7  11    0.20    0.60
  -1   6 -11   -0.20    0.20
   1  -6  11    0.40    0.50
   0   5 -11    0.10    0.20
   0  -5  11    0.50    0.50
   1   4 -11    1.40    0.30
  -1  -4  11    1.20    0.60
  -1  -4  11    0.70    0.50
  -2  -3  11  135.69    4.40
  -2  -3  11  145.89    4.90
  -4  -1  11    8.90    1.10
  -2   8 -11   23.10    1.20
   2  -8  11   26.70    1.90
  -1   7 -11   13.20    0.80
   1  -7  11   10.90    1.30
   0   6 -11  205.48    5.90
   0  -6  11  204.28    6.80
   1   5 -11  199.58    5.70
  -1  -5  11  197.58    6.60
  -1  -5  11  198.48    6.10
   2   4 -11   31.60    1.20
  -2  -4  11   35.10    1.60
  -2  -4  11   33.60    1.90
   3   3 -11   17.00    0.80
  -3  -3  11   18.60    1.30
   4   2 -11   77.59    2.50
  -2   9 -11   13.50    0.90
   2  -9  11   12.10    1.50
  -1   8 -11  190.38    5.60
   1  -8  11  187.18    6.60
   0   7 -11   50.89    1.80
   0  -7  11   51.99    2.60
   1   6 -11   12.70    0.70
  -1  -6  11   12.70    1.40
  -1  -6  11   15.10    1.20
   2   5 -11    1.50    0.30
  -2  -5  11    1.80    0.60
  -2  -5  11    2.00    0.70
   3   4 -11  117.99    3.60
  -3  -4  11  122.09    4.10
   4   3 -11    2.30    0.40
  -4  -3  11    3.20    0.90
  -1   9 -11   10.50    0.80
   1  -9  11    8.50    1.30
   0   8 -11   15.80    0.90
   0  -8  11   15.70    1.50
   1   7 -11    4.20    0.50
  -1  -7  11    4.60    0.90
  -1  -7  11    3.80    0.80
   2   6 -11   31.10    1.30
  -2  -6  11   31.80    1.80
  -2  -6  11   30.80    1.90
   3   5 -11   14.50    0.90
  -3  -5  11   18.20    1.50
  -3  -5  11   14.50    1.90
  -1  10 -11   26.50    1.30
   1 -10  11   23.60    2.00
   0   9 -11   -0.50    0.20
   0  -9  11   -0.10    0.50
   1   8 -11   -0.10    0.30
  -1  -8  11    0.40    0.60
  -1  -8  11    0.00    0.50
   2   7 -11    3.80    0.50
  -2  -7  11    3.10    0.80
  -2  -7  11    3.20    0.80
   3   6 -11   -0.30    0.30
  -3  -6  11    0.60    0.60
  -3  -6  11    0.70    0.60
   1   9 -11   31.20    1.40
  -1  -9  11   28.90    2.00
   2   8 -11   20.50    1.10
  -2  -8  11   24.40    1.70
  -2  -8  11   23.40    1.80
  -1  -7 -12    0.20    0.60
   1   7  12   -0.10    0.60
  -2  -5 -12    3.60    1.00
   2   5  12    4.20    0.90
  -1  -6 -12   13.00    1.60
   1   6  12   12.30    1.40
   0  -7 -12   25.50    2.00
   0   7  12   25.70    1.80
   1  -8 -12    0.30    0.60
  -1   8  12   -0.10    0.70
  -3  -3 -12   15.50    1.00
   3   3  12   16.80    1.40
   2   4  12   91.99    3.50
   1   5  12    0.60    0.60
   0  -6 -12    0.00    0.60
   0   6  12    0.90    0.60
   1  -7 -12   12.50    1.50
  -1   7  12   14.20    1.50
  -3  -2 -12    3.60    0.60
   3   2  12    4.60    0.90
   3   2  12    5.60    1.10
   2   3  12   31.60    2.10
   2   3  12   37.20    1.90
   1   4  12   16.90    1.50
   1   4  12   20.90    1.40
   0   5  12    1.90    0.70
   1  -6 -12   23.20    1.80
  -1   6  12   24.80    1.70
  -2   7  12    6.70    1.10
  -3  -1 -12    8.20    0.70
   3   1  12    8.00    1.30
   3   1  12    8.10    1.00
  -2  -2 -12    0.10    0.30
   2   2  12   -0.20    0.40
   2   2  12    0.30    0.50
   1   3  12   16.00    1.50
   1   3  12   18.70    1.30
   0   4  12    1.30    0.50
   0   4  12    2.90    0.70
  -1   5  12    8.90    1.20
  -1   5  12    8.50    1.10
  -2   6  12    0.90    0.60
   3  -7 -12    8.50    1.30
   4  -1  12    1.20    0.60
   4  -1  12    1.40    0.70
  -3   0 -12    3.50    0.50
   3   0  12    4.50    1.00
   3   0  12    3.30    0.70
  -2  -1 -12   44.60    1.50
   2   1  12   39.80    1.90
   2   1  12   35.10    2.30
   1   2  12   16.30    1.10
   1   2  12   15.70    1.50
   0   3  12   55.99    2.30
   0   3  12   59.29    2.80
  -1   4  12   43.20    2.10
  -1   4  12   42.50    2.30
  -2   5  12   18.20    1.50
   3  -6 -12    2.30    0.80
   4  -2  12   15.50    1.70
   4  -2  12   16.00    1.40
  -3   1 -12    7.30    0.70
   3  -1  12    8.10    0.90
   3  -1  12    8.80    1.30
  -2   0 -12    1.50    0.30
   2   0  12    1.40    0.70
   2   0  12    1.80    0.50
   1   1  12    0.70    0.50
   1   1  12    2.50    0.60
   0   2  12   99.49    3.40
   0   2  12   97.39    3.90
  -1   3  12  157.88    5.00
  -1   3  12  151.58    5.40
  -2   4  12    3.70    0.80
  -2   4  12    4.30    0.80
   3  -5 -12    1.50    0.70
  -4   3 -12    1.20    0.50
   4  -3  12    0.30    0.60
   4  -3  12    1.30    0.60
  -3   2 -12   28.50    1.30
   3  -2  12   29.40    2.10
   3  -2  12   28.50    1.60
  -2   1 -12   38.20    1.40
   2  -1  12   40.20    1.70
   2  -1  12   35.50    2.20
   1   0  12   -0.30    0.40
   1   0  12   -0.30    0.30
   0   1  12    9.30    1.20
   0   1  12    7.40    0.80
  -1   2  12   44.10    1.90
  -1   2  12   43.10    2.30
  -2   3  12   25.60    1.70
  -2   3  12   25.10    1.50
  -4   4 -12   14.30    1.10
   4  -4  12   13.60    1.30
   4  -4  12    9.80    1.40
  -3   3 -12   21.10    1.10
   3  -3  12   22.30    1.80
   3  -3  12   22.00    1.40
  -2   2 -12    3.80    0.40
   2  -2  12    4.10    0.60
   2  -2  12    3.30    0.80
   1  -1  12    8.90    0.70
   1  -1  12   11.20    1.40
   0   0  12    3.10    0.70
  -1   1  12  178.28    6.10
  -2   2  12    0.00    0.40
  -3   4 -12   25.10    1.20
   3  -4  12   22.30    1.80
  -2   3 -12    5.30    0.50
   2  -3  12    8.80    1.30
  -1   2 -12   49.60    1.60
   1  -2  12   44.00    2.40
   0  -1  12   99.69    3.90
  -1   0  12   32.60    1.90
  -2   1  12   33.40    1.90
  -3   5 -12    3.00    0.50
   3  -5  12    3.00    0.90
  -2   4 -12   11.70    0.70
   2  -4  12   10.50    1.40
  -1   3 -12   79.79    2.40
   1  -3  12   78.19    3.40
   0  -2  12   20.80    1.60
  -1  -1  12   32.40    1.90
  -2   0  12    0.00    0.40
  -3   6 -12   33.50    1.40
   3  -6  12   30.40    2.20
  -2   5 -12   15.60    0.90
   2  -5  12   13.40    1.50
  -1   4 -12   73.19    2.30
   1  -4  12   71.29    3.20
   0   3 -12    1.20    0.30
   0  -3  12    1.70    0.70
  -1  -2  12   29.80    1.80
  -2  -1  12   17.00    1.40
  -3   7 -12    3.70    0.50
   3  -7  12    4.00    1.00
  -2   6 -12    3.80    0.50
   2  -6  12    5.90    1.10
  -1   5 -12    1.20    0.30
   1  -5  12    1.50    0.60
   0   4 -12    0.70    0.20
   0  -4  12    0.90    0.50
  -1  -3  12   10.40    1.20
  -1  -3  12   10.00    0.90
  -2  -2  12   23.20    1.60
  -2   7 -12    0.40    0.40
   2  -7  12    0.70    0.60
  -1   6 -12   39.30    1.50
   1  -6  12   41.10    2.30
   0   5 -12    3.10    0.40
   0  -5  12    2.90    0.80
   1   4 -12   10.80    0.60
  -1  -4  12    9.80    1.00
  -1  -4  12   10.00    1.20
  -2  -3  12    6.60    0.80
  -2  -3  12    6.80    1.00
  -3  -2  12    0.40    0.50
  -2   8 -12    8.10    0.80
   2  -8  12    9.70    1.40
  -1   7 -12    0.60    0.30
   1  -7  12    1.00    0.70
   0   6 -12    3.30    0.40
   0  -6  12    3.20    0.80
   1   5 -12    9.70    0.60
  -1  -5  12   10.10    1.30
  -1  -5  12    9.70    1.10
   2   4 -12   28.40    1.10
  -2  -4  12   28.00    1.50
  -2  -4  12   27.30    1.80
  -3  -3  12   16.40    1.40
  -4  -2  12    0.70    0.80
  -1   8 -12  130.49    4.00
   1  -8  12  126.99    5.00
   0   7 -12   12.20    0.80
   0  -7  12   10.00    1.30
   1   6 -12    2.90    0.40
  -1  -6  12    2.70    0.80
  -1  -6  12    2.60    0.70
   2   5 -12   18.60    0.90
  -2  -5  12   17.70    1.40
  -2  -5  12   19.40    1.60
   3   4 -12   10.10    0.80
  -3  -4  12   13.10    1.30
  -1   9 -12   18.60    1.00
   1  -9  12   14.60    1.80
   0   8 -12   22.50    1.10
   0  -8  12   22.60    1.80
   1   7 -12    0.80    0.30
  -1  -7  12    0.20    0.60
  -1  -7  12    1.50    0.70
   2   6 -12   48.00    1.80
  -2  -6  12   48.30    2.30
  -2  -6  12   48.60    2.50
   3   5 -12   10.50    0.80
  -3  -5  12   11.00    1.20
   0   9 -12    7.90    0.70
   0  -9  12    6.50    1.20
   1   8 -12    4.40    0.60
  -1  -8  12    3.70    0.90
   2   7 -12    5.20    0.60
  -2  -7  12    4.00    0.90
  -2  -7  12    4.60    0.90
   1   6  13   11.10    1.40
   2   4  13   27.90    1.80
   1   5  13   40.30    2.20
   0  -6 -13    0.50    0.70
   0   6  13   -0.70    0.50
   1  -7 -13   20.20    1.80
  -1   7  13   19.80    1.80
   3   2  13   99.99    3.80
   2   3  13   37.60    2.00
   2   3  13   34.80    2.30
   1   4  13    3.40    0.80
   1   4  13    3.50    0.90
   0   5  13   33.10    1.90
   1  -6 -13   56.29    2.90
  -1   6  13   59.49    2.80
  -3  -1 -13    0.20    0.40
   3   1  13    0.70    0.70
   3   1  13    0.60    0.60
   2   2  13   27.30    2.10
   2   2  13   34.00    1.80
   1   3  13    0.30    0.50
   1   3  13    1.20    0.60
   0   4  13   31.90    2.10
   0   4  13   32.90    1.80
  -1   5  13    6.20    1.00
  -1   5  13    5.70    1.00
  -2   6  13   21.20    1.70
  -3   0 -13    0.10    0.40
   3   0  13    1.20    0.60
   3   0  13    0.60    0.60
  -2  -1 -13    6.40    0.70
   2   1  13    6.70    0.90
   2   1  13    7.50    1.30
   1   2  13    0.60    0.50
   1   2  13    0.70    0.60
   0   3  13    4.60    1.00
   0   3  13    5.20    0.80
  -1   4  13   52.99    2.70
  -1   4  13   51.79    2.40
  -2   5  13   26.60    1.80
  -3   1 -13   -0.10    0.30
   3  -1  13    0.00    0.60
   3  -1  13    0.10    0.50
  -2   0 -13    9.20    0.70
   2   0  13    8.20    0.90
   2   0  13   10.10    1.40
   1   1  13    2.40    0.60
   1   1  13    3.10    0.80
   0   2  13    3.10    0.60
   0   2  13    3.10    0.80
  -1   3  13    5.40    1.00
  -1   3  13    4.10    0.80
  -2   4  13   44.50    2.40
  -2   4  13   52.49    3.30
  -3   2 -13    0.90    0.40
   3  -2  13    0.60    0.50
   3  -2  13   -0.10    0.60
  -2   1 -13   37.80    1.40
   2  -1  13   36.90    1.70
   2  -1  13   36.60    2.30
   1   0  13    0.30    0.50
   1   0  13    0.00    0.40
   0   1  13   76.19    3.40
  -1   2  13   17.60    1.50
  -2   3  13   16.80    1.50
  -3   3 -13   42.20    1.70
   3  -3  13   36.70    2.50
  -2   2 -13    8.30    0.70
   2  -2  13    7.40    1.30
   1  -1  13    0.60    0.50
   0   0  13   13.60    1.50
  -1   1  13    2.00    0.70
  -2   2  13    0.10    0.50
  -3   4 -13    0.20    0.30
   3  -4  13    0.10    0.60
  -2   3 -13    0.80    0.30
   2  -3  13    1.10    0.60
   1  -2  13    3.00    0.80
   0  -1  13   12.30    1.40
  -1   0  13    6.50    1.10
  -2   1  13   27.80    1.80
  -3   5 -13   12.10    0.90
   3  -5  13   12.60    1.60
  -2   4 -13    0.30    0.30
   2  -4  13    0.90    0.70
  -1   3 -13   29.60    1.20
   1  -3  13   29.10    2.00
   0  -2  13  117.39    4.60
  -1  -1  13   -0.10    0.40
  -2   0  13    2.30    0.70
  -3   6 -13    4.80    0.60
   3  -6  13    4.30    1.00
  -2   5 -13   49.00    1.80
   2  -5  13   52.29    2.80
  -1   4 -13    8.60    0.60
   1  -4  13    7.60    1.20
   0  -3  13   12.50    1.50
  -1  -2  13    7.60    1.20
  -2  -1  13    0.20    0.50
  -2   6 -13    0.40    0.30
   2  -6  13    0.40    0.70
  -1   5 -13    0.10    0.20
   1  -5  13    0.30    0.60
   0   4 -13   18.70    0.80
   0  -4  13   18.80    1.60
  -1  -3  13    1.40    0.70
  -1  -3  13    1.30    0.60
  -2  -2  13    0.70    0.50
  -2   7 -13   -0.10    0.30
   2  -7  13    0.40    0.70
  -1   6 -13   10.50    0.70
   1  -6  13    8.30    1.20
   0   5 -13    8.00    0.60
   0  -5  13    8.80    1.20
   1   4 -13    4.60    0.40
  -1  -4  13    4.70    0.80
  -1  -4  13    5.70    1.00
  -2  -3  13    6.70    1.10
  -2  -3  13    5.60    0.80
  -3  -2  13   -0.30    0.50
  -1   7 -13    0.90    0.40
   0   6 -13    3.00    0.40
   0  -6  13    3.40    0.90
   1   5 -13    3.60    0.40
  -1  -5  13    3.40    0.90
  -1  -5  13    3.30    0.80
   2   4 -13    4.00    0.40
  -2  -4  13    4.00    0.90
  -2  -4  13    3.90    0.80
  -3  -3  13   69.39    2.80
  -1   8 -13   15.00    1.00
   1  -8  13   11.80    1.60
   0   7 -13   23.70    1.10
   0  -7  13   23.10    1.90
   1   6 -13    3.30    0.50
  -1  -6  13    4.20    1.00
   2   5 -13    4.40    0.50
  -2  -5  13    3.90    0.90
  -2  -5  13    4.00    0.90
   3   4 -13    0.40    0.30
  -3  -4  13    0.00    0.70
   0   8 -13    0.10    0.30
   0  -8  13    0.40    0.70
   1   7 -13    6.30    0.60
  -1  -7  13    4.80    1.00
   2   6 -13   18.20    1.00
  -2  -6  13   17.80    1.60
  -2  -6  13   17.60    1.60
   1   4  14    6.10    1.20
   1   4  14    6.90    1.10
   0   5  14    1.10    0.70
   2   2  14    0.30    0.60
   2   2  14   -0.60    0.40
   1   3  14   50.19    2.30
   1   3  14   48.40    2.80
   0   4  14   67.79    2.90
   0   4  14   69.69    3.30
  -1   5  14   11.30    1.40
  -1   5  14    8.10    1.20
   2   1  14   17.40    1.30
   2   1  14   17.00    1.80
   1   2  14   57.69    2.50
   1   2  14   57.59    3.00
   0   3  14    8.10    1.30
   0   3  14   10.70    1.20
  -1   4  14   18.60    1.60
  -1   4  14   17.50    1.60
  -2   0 -14   20.70    1.00
   2   0  14   23.30    1.90
   2   0  14   20.90    1.60
   1   1  14    5.50    1.10
   0   2  14   26.50    2.00
  -1   3  14   40.80    2.40
   3  -2  14   13.60    1.70
  -2   1 -14   51.59    1.80
   2  -1  14   46.20    2.80
   1   0  14   -1.00    0.40
   0   1  14    1.30    0.70
  -1   2  14    3.50    0.90
  -2   3  14    2.10    0.80
  -2   2 -14    0.10    0.30
   2  -2  14    0.10    0.60
   1  -1  14    2.50    0.80
   0   0  14    3.70    0.90
  -1   1  14   -0.30    0.50
  -2   2  14   59.69    2.90
  -2   3 -14    0.30    0.30
   2  -3  14    0.50    0.60
   1  -2  14   32.80    2.20
   0  -1  14    2.30    0.80
  -1   0  14    0.60    0.60
  -2   1  14    0.00    0.50
  -2   4 -14    0.80    0.30
   2  -4  14    0.10    0.60
  -1   3 -14    4.10    0.50
   1  -3  14    4.70    1.00
   0  -2  14    1.70    0.70
  -1  -1  14   32.70    2.10
  -2   0  14    4.10    0.90
  -2   5 -14   51.49    1.90
   2  -5  14   45.80    2.80
  -1   4 -14   29.00    1.20
   1  -4  14   30.90    2.20
   0  -3  14    8.70    1.30
  -1  -2  14    7.00    1.20
  -2  -1  14   56.99    2.80
  -2   6 -14    0.90    0.30
   2  -6  14    0.00    0.70
  -1   5 -14    5.20    0.50
   1  -5  14    4.70    1.10
   0   4 -14   21.70    1.00
   0  -4  14   24.00    1.90
  -1  -3  14    4.50    1.00
  -2  -2  14   18.80    1.60
  -1   6 -14    0.00    0.30
   1  -6  14    0.10    0.60
   0   5 -14    0.50    0.30
   0  -5  14    1.20    0.70
  -1  -4  14    5.90    1.10
  -2  -3  14    1.50    0.70
  -2  -3  14    1.20    0.70
  -1   7 -14    0.00    0.30
   1  -7  14   -0.10    0.60
   0   6 -14   22.00    1.10
   0  -6  14   22.70    1.90
   1   5 -14   11.80    0.70
  -1  -5  14   11.20    1.40
  -2  -4  14    9.40    1.30
  -2  -4  14    9.30    1.10
   0   7 -14    2.60    0.50
   0  -7  14    0.90    0.70
   1   6 -14    5.10    0.60
  -1  -6  14    5.60    1.10
   2   5 -14    2.00    0.40
  -2  -5  14    1.50    0.80
  -2  -5  14    3.10    0.90
   0   4  15   10.40    1.40
   0   4  15   11.90    1.60
   1   2  15   24.90    2.10
   0   3  15   58.19    3.10
  -1   4  15    8.60    1.30
   2   0  15   17.80    2.00
   1   1  15   99.29    4.40
   0   2  15    4.00    1.00
  -1   3  15   11.70    1.50
  -2   1 -15   14.50    0.90
   2  -1  15   15.00    1.80
   1   0  15    2.70    0.90
   0   1  15    5.90    1.20
  -1   2  15    4.50    1.00
  -2   2 -15    0.10    0.40
   2  -2  15   -0.10    0.70
   1  -1  15   20.70    1.90
   0   0  15   49.40    2.80
  -1   1  15    0.30    0.60
  -2   3 -15    4.40    0.60
   2  -3  15    4.00    1.10
   1  -2  15    5.20    1.10
   0  -1  15   -0.50    0.50
  -1   0  15   13.40    1.60
  -2   1  15    8.70    1.30
  -1   3 -15    9.20    0.70
   1  -3  15    9.30    1.40
   0  -2  15    0.80    0.70
  -1  -1  15   29.40    2.10
  -2   0  15    0.70    0.60
  -1   4 -15   20.90    1.00
   1  -4  15   21.20    1.90
   0  -3  15    4.00    1.00
  -1  -2  15   15.30    1.70
  -2  -1  15    3.00    0.90
  -1   5 -15   -0.20    0.30
   1  -5  15    0.50    0.70
   0   4 -15    4.20    0.50
   0  -4  15    5.50    1.20
  -1  -3  15   49.40    2.80
  -2  -2  15   12.80    1.60
   0   5 -15    8.60    0.70
   0  -5  15    6.60    1.20
  -1  -4  15    5.10    1.10
  -2  -3  15   11.20    1.50
  -2  -3  15   11.20    1.20
   0   1  16    4.30    1.10
   0   0  16    7.00    1.20
  -1   1  16   13.60    1.70
   0  -1  16    0.50    0.70
  -1   0  16    4.00    1.10
   0  -2  16   -0.20    0.60
  -1  -1  16   -0.20    0.60
   0  -3  16    8.40    1.40
  -1  -2  16    2.10    0.90
_computing_structure_solution     'SHELXT 2014/4 (Sheldrick, 2014)'
;
_shelx_hkl_checksum     228
_shelx_res_file
;
     I.res created by SHELXL-2014/7
TITL I.res in P-1
CELL  0.71073   4.7089   9.6760  12.1952   93.387   92.165  103.180
ZERR    1.000   0.0002   0.0004   0.0005    0.003    0.002    0.002
LATT 1
SFAC C  H  N  O
UNIT 28  28  2  2
SIZE 0.060 0.180 0.310
TEMP -100.000
OMIT 0 50
L.S. 10
ACTA
BOND $H
FMAP 2
PLAN 10
CONF
ISOR 0.005 C8'
WGHT    0.079700    0.222600
FVAR       1.18249   0.77928
O1    4    0.245279    0.225544    0.817293    11.00000    0.03592    0.03958 =
         0.02221   -0.00614    0.00035   -0.00424
N1    3    0.687188    0.389612    0.724859    11.00000    0.03466    0.03984 =
         0.02625   -0.00860    0.00085   -0.00808
AFIX  43
H1    2    0.689030    0.386194    0.796825    11.00000   -1.20000
AFIX   0
C1    1   -0.007551    0.152129    0.868182    11.00000    0.03590    0.04159 =
         0.02522   -0.00222    0.00293    0.00208
AFIX 137
H1A   2   -0.182655    0.170090    0.831161    11.00000   -1.50000
H1B   2    0.002359    0.186016    0.945875    11.00000   -1.50000
H1C   2   -0.016285    0.049777    0.862516    11.00000   -1.50000
AFIX   0
C2    1    0.259429    0.196457    0.706216    11.00000    0.03030    0.02847 =
         0.02241   -0.00149   -0.00328    0.00559
C3    1    0.068223    0.088401    0.644306    11.00000    0.02771    0.02561 =
         0.02527    0.00079   -0.00155    0.00167
AFIX  43
H3    2   -0.091095    0.031632    0.678610    11.00000   -1.20000
AFIX   0
C4    1    0.102231    0.060004    0.532379    11.00000    0.02696    0.02577 =
         0.02437   -0.00010   -0.00469    0.00497
C5    1    0.334740    0.148024    0.485587    11.00000    0.03325    0.03750 =
         0.02281   -0.00279   -0.00192   -0.00012
AFIX  43
H5    2    0.364619    0.131769    0.409755    11.00000   -1.20000
AFIX   0
C6    1    0.524323    0.258948    0.546598    11.00000    0.03067    0.03391 =
         0.02859    0.00013    0.00072   -0.00325
AFIX  43
H6    2    0.678964    0.317841    0.511403    11.00000   -1.20000
AFIX   0
C7    1    0.493134    0.285753    0.657749    11.00000    0.02652    0.02854 =
         0.02731   -0.00232   -0.00434    0.00255
PART 1 21
C8    1    0.884338    0.502365    0.675830    21.00000    0.04798    0.03220 =
         0.03682   -0.00021   -0.01438   -0.00258
AFIX  23
H8A   2    0.770986    0.553072    0.629084    21.00000   -1.20000
H8B   2    1.014358    0.461320    0.628226    21.00000   -1.20000
AFIX   0
PART 2 -21
C8'   1    0.790774    0.499861    0.708494   -21.00000    0.02209    0.02929 =
         0.01790    0.00252    0.01054    0.00473
AFIX  23
H8'1  2    0.632580    0.551348    0.715827   -21.00000   -1.20000
H8'2  2    0.826793    0.494947    0.629059   -21.00000   -1.20000
AFIX   0
PART 0
C9    1    1.065622    0.605856    0.761611    11.00000    0.03561    0.02901 =
         0.03276   -0.00411   -0.00540    0.00320
C10   1    1.168592    0.565258    0.860052    11.00000    0.04535    0.02554 =
         0.03658    0.00174   -0.00552    0.00030
AFIX  43
H10   2    1.106744    0.469474    0.878723    11.00000   -1.20000
AFIX   0
C11   1    1.359571    0.662461    0.930954    11.00000    0.04287    0.03618 =
         0.02720    0.00080   -0.00648    0.00228
AFIX  43
H11   2    1.430168    0.633412    0.997761    11.00000   -1.20000
AFIX   0
C12   1    1.447987    0.801982    0.904725    11.00000    0.03462    0.03306 =
         0.03670   -0.00558   -0.00545   -0.00273
AFIX  43
H12   2    1.578142    0.869344    0.953787    11.00000   -1.20000
AFIX   0
C13   1    1.347406    0.843549    0.807340    11.00000    0.03510    0.02759 =
         0.04051    0.00326    0.00012   -0.00090
AFIX  43
H13   2    1.409793    0.939420    0.788938    11.00000   -1.20000
AFIX   0
C14   1    1.155781    0.745950    0.736331    11.00000    0.03678    0.03366 =
         0.02981    0.00327   -0.00100    0.00552
AFIX  43
H14   2    1.085541    0.775433    0.669634    11.00000   -1.20000
AFIX   0
HKLF 4
REM  I.res in P-1
REM R1 =  0.0483 for    1683 Fo > 4sig(Fo)  and  0.0526 for all    1888 data
REM    156 parameters refined using      6 restraints
END
WGHT      0.0797      0.2226
REM Highest difference peak  0.366,  deepest hole -0.602,  1-sigma level  0.056
Q1    1   0.5667  0.4376  0.7754  11.00000  0.05    0.37
Q2    1   1.2340  0.4644  0.8519  11.00000  0.05    0.19
Q3    1   1.0282  0.6797  0.7633  11.00000  0.05    0.18
Q4    1   0.7836  0.2566  0.5181  11.00000  0.05    0.15
Q5    1   1.3143  0.9642  0.7958  11.00000  0.05    0.15
Q6    1  -0.1534  0.2384  0.8652  11.00000  0.05    0.14
Q7    1   0.2524  0.1048  0.6890  11.00000  0.05    0.14
Q8    1   1.5113  0.7182  0.8938  11.00000  0.05    0.14
Q9    1   0.8305  0.5675  0.5995  11.00000  0.05    0.14
Q10   1   1.2920  0.4846  0.5291  11.00000  0.05    0.13
;
_shelx_res_checksum     12038
data_New_Global_Publ_Block
_journal_date_recd_electronic     2018-01-10
_journal_date_accepted     2018-01-29
_journal_name_full     'Acta Crystallographica, Section E'
_journal_year     2018
_journal_volume     74
_journal_issue      3
_journal_page_first     271
_journal_page_last     274
_journal_paper_category     GO
_journal_paper_doi     10.1107/S2056989018001688
_journal_coeditor_code     SJ5545
loop_
    _publ_contact_author_name
    _publ_contact_author_address
    _publ_contact_author_email
    'Kim, Tae Ho'
;
Department of Chemistry (BK21 plus) and Research Institute of Natural Sciences,
Gyeongsang National University, Jinju 52828,
Republic of Korea
;
;
thkim@gnu.ac.kr
;
    'Kim, Jineun'
;
Department of Chemistry (BK21 plus) and Research Institute of Natural Sciences,
Gyeongsang National University, Jinju 52828,
Republic of Korea
;
;
jekim@gnu.ac.kr
;
_publ_contact_author_fax     '+82-55-772-2789'
_publ_contact_author_phone     '+82-55-772-2789'
_publ_section_title
;
Crystal structure of <i>N</i>,<i>N</i>'-dibenzyl-3,3'-dimethoxybenzidine
;
_publ_section_title_footnote     .
loop_
    _publ_author_name
    _publ_author_footnote
    _publ_author_address
    'Im, Hansu' .
;
Department of Chemistry (BK21 plus) and Research Institute of Natural Sciences,
Gyeongsang National University, Jinju 52828,
Republic of Korea
;
    'Kim, Jineun' .
;
Department of Chemistry (BK21 plus) and Research Institute of Natural Sciences,
Gyeongsang National University, Jinju 52828,
Republic of Korea
;
    'Sim, Changeun' .
;
Department of Chemistry (BK21 plus) and Research Institute of Natural Sciences,
Gyeongsang National University, Jinju 52828,
Republic of Korea
;
    'Kim, Tae Ho' .
;
Department of Chemistry (BK21 plus) and Research Institute of Natural Sciences,
Gyeongsang National University, Jinju 52828,
Republic of Korea
;
_publ_section_synopsis
;
The title compound  comprises a central <i>o</i>-dianisidine unit and terminal
benzyl groups. In the molecule, the O atom are involved in intramolecular
hydrogen bonding. In the crystal, adjacent molecules are linked by C---H...O
interactions, forming a one-dimensional ladder along the <i>a</i> axis.
;
