# Supplementary material for: Crystal structure of N,N′-dibenzyl-3,3′-di­meth­oxy­benzidine
Source: Acta Crystallogr E Crystallogr Commun. 2018 Feb 2;74(Pt 3):271–4. doi: 10.1107/S2056989018001688 (PMC5947784; doi:10.1107/S2056989018001688)
Supplement: Supplementary file 2 [file e-74-00271-Isup2.hkl]

#
# h,k,l, Fc-squared, Fo-squared, sigma(Fo-squared), status flag
#
data_I
_shelx_title ' JK811a_a.res in P-1'
_shelx_refln_list_code          4
_shelx_F_calc_maximum       91.58
_exptl_crystal_F_000       226.00
_reflns_d_resolution_high  0.8413

loop_
 _space_group_symop_operation_xyz
 'x, y, z'
 '-x, -y, -z'

_cell_length_a     4.7089
_cell_length_b     9.6760
_cell_length_c    12.1952
_cell_angle_alpha  93.387
_cell_angle_beta   92.165
_cell_angle_gamma 103.180

_shelx_F_squared_multiplier     1.000

loop_
 _refln_index_h
 _refln_index_k
 _refln_index_l
 _refln_F_squared_calc
 _refln_F_squared_meas
 _refln_F_squared_sigma
 _refln_observed_status
   1   0   0         17.07         15.13         0.21 o
   2   0   0          2.41          4.42         0.10 o
   3   0   0          4.64          2.83         0.11 o
   4   0   0          2.08          2.21         0.22 o
   5   0   0         37.73         38.43         1.36 o
  -5   1   0         13.11         13.92         0.83 o
  -4   1   0         16.45         19.98         0.51 o
  -3   1   0         63.65         53.66         0.71 o
  -2   1   0        246.29        220.15         2.31 o
  -1   1   0         15.22          6.85         0.10 o
   0   1   0          0.03          0.00         0.04 o
   1   1   0         91.10         73.09         0.98 o
   2   1   0          3.86          2.42         0.10 o
   3   1   0        328.89        333.84         3.28 o
   4   1   0          4.55          4.85         0.38 o
   5   1   0         17.12         18.83         0.73 o
  -5   2   0          0.29          0.39         0.23 o
  -4   2   0          1.49          1.49         0.21 o
  -3   2   0         22.99         27.52         0.49 o
  -2   2   0         27.38         32.64         0.44 o
  -1   2   0       6518.56       5275.84        59.84 o
   0   2   0       1230.73       1136.73        14.65 o
   1   2   0          0.02          0.00         0.03 o
   2   2   0          0.55          0.73         0.06 o
   3   2   0          1.76          0.89         0.07 o
   4   2   0        301.48        309.44         5.00 o
   5   2   0          0.01          0.00         0.20 o
  -5   3   0         15.08         14.27         0.97 o
  -4   3   0         22.20         20.76         0.59 o
  -3   3   0        112.48        107.80         1.47 o
  -2   3   0        237.75        246.63         3.08 o
  -1   3   0        456.84        369.48         4.10 o
   0   3   0        811.33        763.77         8.49 o
   1   3   0         20.08         20.69         0.27 o
   2   3   0          0.03          0.02         0.04 o
   3   3   0        217.07        210.38         2.28 o
   4   3   0          0.01          0.00         0.11 o
  -5   4   0          0.10          0.00         0.28 o
  -4   4   0         33.91         29.44         0.75 o
  -3   4   0         85.31         75.00         1.08 o
  -2   4   0        118.81         95.05         1.15 o
  -1   4   0          4.72          6.11         0.20 o
   0   4   0          4.77          3.27         0.09 o
   1   4   0          3.43          3.90         0.10 o
   2   4   0         85.84         80.12         0.93 o
   3   4   0        865.00        887.92         9.87 o
   4   4   0         17.59         18.50         0.52 o
  -5   5   0         10.45         10.63         0.82 o
  -4   5   0         98.94         94.31         1.79 o
  -3   5   0         46.63         41.85         0.69 o
  -2   5   0        238.29        205.24         2.37 o
  -1   5   0         19.62         19.51         0.31 o
   0   5   0         95.31        101.51         1.11 o
   1   5   0         55.09         47.74         0.58 o
   2   5   0         47.59         49.81         0.59 o
   3   5   0         12.51         13.11         0.34 o
   4   5   0          5.32          5.51         0.39 o
  -5   6   0         11.59         11.71         0.56 o
  -4   6   0          8.82          7.90         0.42 o
  -3   6   0         13.31         48.67         2.47 o
  -2   6   0         20.19         15.63         0.33 o
  -1   6   0         22.86         24.05         0.38 o
   0   6   0         26.00         34.44         0.53 o
   1   6   0         81.65         79.64         0.91 o
   2   6   0         59.08         59.63         0.87 o
   3   6   0        186.02        192.03         2.79 o
  -5   7   0          2.40          2.39         0.38 o
  -4   7   0          4.75          4.29         0.36 o
  -3   7   0          0.11          0.21         0.14 o
  -2   7   0         82.22         88.23         1.24 o
  -1   7   0          6.08          6.25         0.21 o
   0   7   0          9.94         14.29         0.65 o
   1   7   0         61.86         65.05         1.07 o
   2   7   0          0.10          0.14         0.13 o
   3   7   0          1.71          2.06         0.20 o
  -4   8   0         10.74         17.14         0.77 o
  -3   8   0          1.70          2.68         0.26 o
  -2   8   0         26.66         28.65         0.60 o
  -1   8   0         47.58         46.26         0.82 o
   0   8   0          0.76          1.17         0.15 o
   1   8   0         38.34         39.17         1.49 o
   2   8   0         13.13         13.28         0.45 o
   3   8   0          0.25          0.30         0.18 o
  -4   9   0          0.54          0.92         0.31 o
  -3   9   0          0.87          1.99         0.27 o
  -2   9   0         68.47         69.63         1.20 o
  -1   9   0         14.00         13.78         0.39 o
   0   9   0         60.31         65.40         1.28 o
   1   9   0          1.73          2.18         0.23 o
   2   9   0          6.79          8.44         0.42 o
  -3  10   0         12.21         12.71         0.56 o
  -2  10   0          4.50          3.03         0.24 o
  -1  10   0          0.25          0.08         0.11 o
   0  10   0          0.75          2.31         0.51 o
   1  10   0          0.00          0.26         0.16 o
  -2  11   0          2.98          3.91         0.28 o
  -1  11   0          0.24          0.00         0.27 o
   0  11   0          1.55          2.36         0.25 o
   0 -11   1         25.79         26.33         0.84 o
   1 -11   1         51.26         54.76         1.20 o
   2 -11   1         32.59         35.18         0.79 o
  -1 -10   1          0.47          0.18         0.20 o
   0 -10   1          3.67          3.54         0.29 o
   1 -10   1         26.72         25.23         0.67 o
   2 -10   1         20.80         20.42         0.54 o
   3 -10   1          1.30          1.23         0.25 o
  -2  -9   1         29.36         38.43         1.90 o
  -1  -9   1         46.19         46.23         0.99 o
   0  -9   1        124.84        131.11         2.28 o
   1  -9   1         18.41         16.71         0.72 o
   2  -9   1          0.00          0.00         0.14 o
   3  -9   1         13.79         13.55         0.59 o
   4  -9   1         22.21         24.76         1.24 o
  -3  -8   1          0.66          0.95         0.25 o
  -2  -8   1         40.28         41.32         0.96 o
  -1  -8   1        217.23        219.83         3.65 o
   0  -8   1          0.00          0.00         0.14 o
   1  -8   1         11.57         12.96         0.35 o
   2  -8   1         11.73         12.65         0.37 o
   3  -8   1         36.57         37.41         0.76 o
   4  -8   1          6.49          5.19         0.40 o
  -3  -7   1          3.76          3.49         0.24 o
  -2  -7   1         34.77         36.72         0.57 o
  -1  -7   1        108.28        111.49         1.49 o
   0  -7   1          3.33          1.84         0.10 o
   1  -7   1          8.82         11.07         0.27 o
   2  -7   1          7.91          8.01         0.25 o
   3  -7   1          5.93          6.11         0.29 o
   4  -7   1          8.98          6.07         0.40 o
   5  -7   1         17.53         18.65         0.72 o
  -3  -6   1         12.89         12.95         0.27 o
  -2  -6   1       1274.15       1299.68        14.40 o
  -1  -6   1          1.28          0.60         0.06 o
   0  -6   1          6.23         10.15         0.19 o
   1  -6   1         36.30         40.93         0.56 o
   2  -6   1         75.66         65.44         0.86 o
   3  -6   1         94.92         83.66         1.21 o
   4  -6   1          6.83          5.27         0.42 o
   5  -6   1         17.43         14.04         0.61 o
  -4  -5   1          5.76          6.66         0.34 o
  -3  -5   1         19.30         20.48         0.36 o
  -2  -5   1        116.78        114.64         1.29 o
  -1  -5   1         17.38         16.69         0.24 o
   0  -5   1        138.84        126.29         1.36 o
   1  -5   1        573.20        570.88         6.34 o
   2  -5   1          8.33          9.44         0.58 o
   3  -5   1        136.37        144.73         1.75 o
   4  -5   1          1.61          1.49         0.22 o
   5  -5   1          7.97          8.59         0.50 o
  -4  -4   1         52.81         57.03         1.19 o
  -3  -4   1        337.77        347.22         3.96 o
  -2  -4   1        108.71        103.25         1.16 o
  -1  -4   1         38.43         38.42         0.44 o
   0  -4   1        217.85        214.42         2.10 o
   1  -4   1        186.66        150.17         1.59 o
   2  -4   1       1094.07        998.36        10.29 o
   3  -4   1         10.50         10.47         0.25 o
   4  -4   1         16.17         18.43         0.58 o
   5  -4   1          2.10          1.74         0.28 o
  -4  -3   1         12.02         11.31         0.46 o
  -3  -3   1          1.89          1.80         0.11 o
  -2  -3   1        154.46        141.50         1.57 o
  -1  -3   1        194.18        192.64         2.02 o
   0  -3   1          0.56          1.01         0.06 o
   1  -3   1       1747.43       1544.26        16.00 o
   2  -3   1        158.93        172.17         1.84 o
   3  -3   1         11.72         11.53         0.24 o
   4  -3   1          1.22          0.78         0.17 o
   5  -3   1          1.38          1.85         0.27 o
  -5  -2   1          1.77          1.12         0.25 o
  -4  -2   1         10.77          9.63         0.34 o
  -3  -2   1         15.01         13.63         0.24 o
  -2  -2   1         12.43         10.09         0.22 o
  -1  -2   1        133.61        134.18         1.44 o
   0  -2   1        528.68        520.25         5.40 o
   1  -2   1       8387.23       6906.13        72.32 o
   2  -2   1          4.53          1.48         0.08 o
   3  -2   1          0.27          0.86         0.08 o
   4  -2   1          2.18          1.60         0.18 o
   5  -2   1         17.20         19.09         1.35 o
  -5  -1   1          5.37          3.80         0.39 o
  -4  -1   1         49.51         49.53         0.90 o
  -3  -1   1         33.97         33.98         0.45 o
  -2  -1   1         80.51         66.17         0.75 o
  -1  -1   1         21.16         14.49         0.25 o
   0  -1   1       1007.92        865.05         9.39 o
   1  -1   1         19.08         22.44         0.27 o
   2  -1   1         81.72         75.16         0.85 o
   3  -1   1        109.45         98.61         1.46 o
   4  -1   1         50.34         51.52         0.81 o
   5  -1   1         46.02         47.38         1.28 o
  -5   0   1         16.90         16.16         0.59 o
  -4   0   1          2.56          2.39         0.45 o
  -3   0   1          2.43          4.16         0.14 o
  -2   0   1        186.76        177.31         1.86 o
  -1   0   1       1206.48       1187.88        14.63 o
   0   0   1         89.25         94.97         4.26 o
   1   0   1       1071.86       1151.19        11.80 o
   2   0   1         29.25         27.63         0.40 o
   3   0   1         47.69         47.19         0.81 o
   4   0   1          0.02          0.36         0.10 o
   5   0   1        112.07        114.31         2.55 o
  -5   1   1          1.10          0.92         0.22 o
  -4   1   1        131.31        130.63         2.33 o
  -3   1   1          7.31         11.53         0.28 o
  -2   1   1        141.23        125.19         1.60 o
  -1   1   1       1791.41       1599.66        21.66 o
   0   1   1          1.07          0.00         0.07 o
   1   1   1        468.10        406.17         4.19 o
   2   1   1        202.76        200.24         2.13 o
   3   1   1         39.86         40.80         0.54 o
   4   1   1        492.60        509.11         6.32 o
   5   1   1          4.47          4.41         0.40 o
  -5   2   1          0.39          0.61         0.21 o
  -4   2   1          0.50          0.01         0.18 o
  -3   2   1        310.78        291.99         3.33 o
  -2   2   1         58.20         54.50         0.85 o
  -1   2   1       1858.55       1663.98        26.85 o
   0   2   1         24.81         30.69         0.82 o
   1   2   1          0.94          2.30         0.07 o
   2   2   1         45.98         40.82         0.51 o
   3   2   1          9.67          8.40         0.20 o
   4   2   1        119.36        123.72         1.67 o
   5   2   1          1.86          2.35         0.30 o
  -5   3   1          0.25          0.00         0.19 o
  -4   3   1        122.93        121.54         4.68 o
  -3   3   1          0.62          1.86         0.15 o
  -2   3   1        576.57        562.86         6.24 o
  -1   3   1          0.85          0.08         0.05 o
   0   3   1        155.06        157.47         1.95 o
   1   3   1         49.16         52.13         0.73 o
   2   3   1         93.60         99.14         1.11 o
   3   3   1        321.11        319.69         3.40 o
   4   3   1         62.65         67.59         0.99 o
  -5   4   1          2.60          2.44         0.40 o
  -4   4   1         41.18         39.01         1.05 o
  -3   4   1         20.24         21.27         0.41 o
  -2   4   1          3.18          3.49         0.21 o
  -1   4   1         23.70         12.64         0.22 o
   0   4   1          8.47          6.09         0.13 o
   1   4   1         92.08         96.68         1.06 o
   2   4   1         14.00         12.47         0.23 o
   3   4   1         53.30         52.22         1.16 o
   4   4   1         11.87         12.88         0.33 o
  -5   5   1         57.19         53.16         1.25 o
  -4   5   1         22.01         20.08         0.75 o
  -3   5   1          0.03          0.25         0.08 o
  -2   5   1        104.72         98.12         1.18 o
  -1   5   1        143.66        163.89         2.07 o
   0   5   1        366.18        378.80         4.25 o
   1   5   1         36.93         35.04         0.55 o
   2   5   1        421.31        414.30         5.10 o
   3   5   1          3.66          3.40         0.18 o
   4   5   1          2.44          1.64         0.19 o
  -5   6   1          1.69          1.43         0.27 o
  -4   6   1          0.01          0.26         0.16 o
  -3   6   1          9.69          8.48         0.34 o
  -2   6   1         70.19         66.96         0.86 o
  -1   6   1         41.42         47.67         0.77 o
   0   6   1        215.71        198.21         2.82 o
   1   6   1         64.43         56.49         0.93 o
   2   6   1        345.32        344.72         4.82 o
   3   6   1         13.63         13.02         0.44 o
  -5   7   1         22.73         24.57         0.79 o
  -4   7   1          0.94          0.59         0.20 o
  -3   7   1         38.48         35.28         0.81 o
  -2   7   1         16.03         15.24         0.38 o
  -1   7   1        296.53        278.71         3.91 o
   0   7   1          8.56          8.01         0.25 o
   1   7   1        539.35        538.98         9.54 o
   2   7   1          0.28          0.37         0.15 o
   3   7   1          0.00          0.02         0.12 o
  -4   8   1          0.33          0.44         0.24 o
  -3   8   1          2.37          1.67         0.22 o
  -2   8   1          4.02          4.22         0.23 o
  -1   8   1         15.29         16.06         0.47 o
   0   8   1         44.76         44.12         0.91 o
   1   8   1         13.09         13.86         0.83 o
   2   8   1         17.39         18.48         0.56 o
  -4   9   1          1.77          1.74         0.28 o
  -3   9   1          5.04          6.33         0.41 o
  -2   9   1         22.02         20.87         0.56 o
  -1   9   1         35.69         38.74         0.86 o
   0   9   1         17.47         16.27         0.65 o
   1   9   1          2.53          3.27         0.45 o
   2   9   1          0.01          0.00         0.15 o
  -3  10   1          0.21          0.53         0.22 o
  -2  10   1          0.79          0.79         0.18 o
  -1  10   1          1.26          1.07         0.17 o
   0  10   1          5.41          6.45         0.36 o
   1  10   1         21.41         23.63         0.66 o
  -2  11   1         41.54         46.41         0.95 o
  -1  11   1          0.35          0.30         0.20 o
   0  11   1         13.17         16.24         0.56 o
   0 -11   2          0.09          0.45         0.22 o
   1 -11   2         38.09         40.02         0.84 o
   2 -11   2          0.06          0.00         0.19 o
  -1 -10   2         29.32         31.65         0.94 o
   0 -10   2         91.79        101.57         1.89 o
   1 -10   2         17.43         15.02         0.45 o
   2 -10   2          0.63          0.33         0.15 o
   3 -10   2          0.37          0.00         0.16 o
  -2  -9   2          0.84          1.29         0.24 o
  -1  -9   2         84.34         84.55         1.91 o
   0  -9   2         15.43         18.03         0.72 o
   1  -9   2          5.51          5.04         0.30 o
   2  -9   2          1.62          1.07         0.19 o
   3  -9   2          0.91          1.17         0.30 o
   4  -9   2         10.69         16.84         0.97 o
  -3  -8   2          7.13          8.15         0.72 o
  -2  -8   2          0.38          0.58         0.46 o
  -1  -8   2        424.17        433.89         5.37 o
   0  -8   2         29.06         19.97         0.38 o
   1  -8   2          0.13          0.11         0.09 o
   2  -8   2         14.30         14.84         0.41 o
   3  -8   2          6.30          5.85         0.35 o
   4  -8   2        136.08        145.00         2.66 o
  -3  -7   2          0.56          1.13         0.19 o
  -2  -7   2        106.12        106.29         1.46 o
  -1  -7   2          0.07          0.00         0.14 o
   0  -7   2         19.73         14.78         0.27 o
   1  -7   2         67.80         66.61         0.80 o
   2  -7   2         63.10         59.82         0.90 o
   3  -7   2          5.03          2.62         0.43 o
   4  -7   2          7.55          6.50         0.41 o
   5  -7   2          0.05          0.00         0.23 o
  -3  -6   2         13.58         15.25         0.37 o
  -2  -6   2         25.77         26.52         0.54 o
  -1  -6   2         10.98         10.59         0.21 o
   0  -6   2         30.79         36.68         0.47 o
   1  -6   2          3.75          3.21         0.17 o
   2  -6   2          3.05          4.68         0.26 o
   3  -6   2        383.80        368.65         4.64 o
   4  -6   2         10.03         10.69         0.50 o
   5  -6   2          0.08          0.00         0.22 o
  -4  -5   2          9.30          8.25         0.43 o
  -3  -5   2        190.75        190.07         2.08 o
  -2  -5   2         37.40         39.32         0.49 o
  -1  -5   2         19.62         10.89         0.19 o
   0  -5   2         97.20        109.70         1.12 o
   1  -5   2         58.53         64.35         0.75 o
   2  -5   2        912.86        836.53         8.58 o
   3  -5   2         12.48         13.24         0.31 o
   4  -5   2          1.60          1.52         0.33 o
   5  -5   2          3.62          3.42         0.36 o
  -4  -4   2         45.09         46.66         0.96 o
  -3  -4   2         60.11         62.63         0.83 o
  -2  -4   2          0.51          1.09         0.07 o
  -1  -4   2          0.77          3.99         0.09 o
   0  -4   2         14.85         12.47         0.18 o
   1  -4   2         33.86         31.17         0.40 o
   2  -4   2       1071.95       1075.61        11.02 o
   3  -4   2         24.37         21.79         0.34 o
   4  -4   2          0.67          0.32         0.23 o
   5  -4   2          7.43          8.15         1.25 o
  -4  -3   2        107.31        107.36         1.96 o
  -3  -3   2          5.56          5.66         0.16 o
  -2  -3   2         77.46         85.19         0.97 o
  -1  -3   2         90.68         87.40         1.09 o
   0  -3   2        472.72        481.37         4.96 o
   1  -3   2       1532.15       1432.94        15.26 o
   2  -3   2        695.97        725.17         7.44 o
   3  -3   2          0.96          0.43         0.06 o
   4  -3   2          5.40          4.29         0.28 o
   5  -3   2         26.98         27.01         2.15 o
  -5  -2   2         24.73         29.17         0.93 o
  -4  -2   2          0.08          0.00         0.11 o
  -3  -2   2         49.09         48.27         0.60 o
  -2  -2   2        147.96        150.60         1.61 o
  -1  -2   2         73.24         75.27         0.93 o
   0  -2   2         40.93         37.83         0.42 o
   1  -2   2         54.65         64.75         0.72 o
   2  -2   2         91.03         86.86         1.05 o
   3  -2   2          0.90          2.42         0.12 o
   4  -2   2          9.62          9.33         0.28 o
   5  -2   2         99.39        103.01         2.35 o
  -5  -1   2          0.62          0.45         0.20 o
  -4  -1   2         47.62         45.40         1.21 o
  -3  -1   2         40.03         47.74         0.65 o
  -2  -1   2        392.61        430.87         4.81 o
  -1  -1   2         46.03         37.08         0.48 o
   0  -1   2       2832.62       2506.51        28.97 o
   1  -1   2        862.65        879.98         9.04 o
   2  -1   2          2.74          5.24         0.15 o
   3  -1   2         12.61          9.63         0.21 o
   4  -1   2          2.22          2.23         0.16 o
   5  -1   2        189.82        198.91         4.43 o
  -5   0   2          5.53          4.62         0.35 o
  -4   0   2          0.59          0.07         0.12 o
  -3   0   2          1.15          2.32         0.13 o
  -2   0   2        900.26        887.42        12.01 o
  -1   0   2       2601.10       2370.42        29.35 o
   0   0   2       1308.02       1337.76        26.18 o
   1   0   2         42.43         48.57         0.83 o
   2   0   2         30.79         25.53         0.38 o
   3   0   2          2.13          1.42         0.10 o
   4   0   2         66.50         64.98         0.99 o
   5   0   2          6.24          6.16         0.45 o
  -5   1   2         26.92         28.92         1.19 o
  -4   1   2         39.18         36.63         0.84 o
  -3   1   2        259.87        255.61         3.60 o
  -2   1   2        112.50        125.74         1.60 o
  -1   1   2       4348.28       3950.44       100.70 o
   0   1   2          3.85          9.47         0.27 o
   1   1   2        191.01        199.19         2.25 o
   2   1   2        800.77        801.32         8.24 o
   3   1   2         29.02         32.33         0.46 o
   4   1   2         70.87         70.49         1.03 o
   5   1   2         47.39         53.19         1.38 o
  -5   2   2          0.13          0.01         0.18 o
  -4   2   2         11.53         13.40         0.37 o
  -3   2   2         28.41         30.15         0.51 o
  -2   2   2       1091.57       1050.15        14.23 o
  -1   2   2        210.28        198.51         3.15 o
   0   2   2        245.63        250.46         4.88 o
   1   2   2        140.88        129.14         1.64 o
   2   2   2         25.20         25.88         0.36 o
   3   2   2         35.85         35.23         0.50 o
   4   2   2         12.41         11.34         0.30 o
   5   2   2         13.69         14.16         1.00 o
  -5   3   2         15.11         15.29         0.59 o
  -4   3   2         41.11         40.59         0.76 o
  -3   3   2          1.47          1.19         0.10 o
  -2   3   2          0.21          1.86         0.25 o
  -1   3   2        111.66         91.62         1.53 o
   0   3   2          7.40          6.64         0.16 o
   1   3   2       1579.52       1683.46        18.71 o
   2   3   2         50.06         50.94         0.62 o
   3   3   2         32.01         35.34         0.58 o
   4   3   2          3.12          3.22         0.18 o
  -5   4   2          0.76          0.56         0.22 o
  -4   4   2          2.41          2.16         0.22 o
  -3   4   2          1.92          2.62         0.15 o
  -2   4   2          3.50          5.81         0.22 o
  -1   4   2        123.56        106.24         1.77 o
   0   4   2        142.97        153.87         2.16 o
   1   4   2         22.38         20.14         0.33 o
   2   4   2          4.89          4.51         0.15 o
   3   4   2         21.92         23.43         0.45 o
   4   4   2          1.14          0.64         0.14 o
  -5   5   2          1.45          1.35         0.24 o
  -4   5   2         35.87         36.95         1.04 o
  -3   5   2          3.99          2.98         0.25 o
  -2   5   2         68.57         58.89         0.75 o
  -1   5   2        231.98        220.06         3.08 o
   0   5   2        355.78        340.82         4.70 o
   1   5   2          0.05          0.33         0.07 o
   2   5   2        108.42        106.09         1.60 o
   3   5   2          3.82          4.85         0.25 o
   4   5   2          1.80          1.61         0.22 o
  -5   6   2          1.16          0.49         0.23 o
  -4   6   2          0.53          0.55         0.17 o
  -3   6   2          4.23          5.45         0.32 o
  -2   6   2          1.48          2.96         0.12 o
  -1   6   2         26.57         27.45         0.45 o
   0   6   2         55.35         49.73         0.82 o
   1   6   2         19.41         20.86         0.52 o
   2   6   2         77.62         75.90         1.20 o
   3   6   2          0.90          0.83         0.14 o
  -5   7   2          1.27          1.48         0.36 o
  -4   7   2          0.38          0.39         0.18 o
  -3   7   2          2.90          3.48         0.26 o
  -2   7   2         20.23         25.18         0.67 o
  -1   7   2          6.12          4.38         0.22 o
   0   7   2          0.14          0.00         0.09 o
   1   7   2         74.49         74.70         1.41 o
   2   7   2          4.32          4.31         0.28 o
   3   7   2          4.42          5.90         0.43 o
  -4   8   2         16.13         15.47         0.58 o
  -3   8   2         34.75         33.24         0.81 o
  -2   8   2          0.33          0.00         0.11 o
  -1   8   2         57.71         56.00         1.13 o
   0   8   2         32.46         30.97         0.70 o
   1   8   2         82.85         85.28         2.79 o
   2   8   2         48.01         49.62         1.08 o
  -4   9   2          7.96          8.69         0.48 o
  -3   9   2          1.28          1.51         0.23 o
  -2   9   2          0.57          0.59         0.16 o
  -1   9   2         14.43         15.71         0.70 o
   0   9   2        111.44        111.90         2.02 o
   1   9   2          0.10          0.14         0.15 o
   2   9   2         14.85         18.82         0.60 o
  -3  10   2          7.82          9.06         0.78 o
  -2  10   2          0.11          0.15         0.15 o
  -1  10   2          7.84          7.85         0.37 o
   0  10   2         13.15         14.04         0.53 o
   1  10   2          0.18          0.57         0.19 o
  -2  11   2          2.89          3.71         0.28 o
  -1  11   2          0.80          0.80         0.17 o
   0 -11   3         54.56         58.01         1.48 o
   1 -11   3          0.36          0.00         0.21 o
   2 -11   3          0.33          0.18         0.19 o
  -1 -10   3          3.67          4.91         0.37 o
   0 -10   3        226.41        223.07         4.57 o
   1 -10   3          2.01          1.32         0.21 o
   2 -10   3          2.13          1.75         0.28 o
   3 -10   3          0.41          0.56         0.19 o
  -2  -9   3         16.40         17.74         1.07 o
  -1  -9   3         34.37         37.64         1.00 o
   0  -9   3         31.94         29.47         0.64 o
   1  -9   3          0.05          0.00         0.12 o
   2  -9   3          0.50          0.58         0.15 o
   3  -9   3        117.41        127.84         2.35 o
   4  -9   3         21.42         19.75         0.79 o
  -2  -8   3          2.20          2.93         0.19 o
  -1  -8   3         40.17         38.58         0.71 o
   0  -8   3         24.47         21.61         0.38 o
   1  -8   3         17.08         16.33         0.32 o
   2  -8   3         61.55         61.23         0.96 o
   3  -8   3        118.35        122.36         1.92 o
   4  -8   3         31.45         28.11         0.82 o
  -3  -7   3          0.14          0.21         0.15 o
  -2  -7   3         21.15         20.08         0.45 o
  -1  -7   3         27.71         30.17         0.47 o
   0  -7   3          0.05          0.07         0.05 o
   1  -7   3          8.57          7.58         0.18 o
   2  -7   3         21.43         20.45         0.36 o
   3  -7   3        381.62        373.10         5.26 o
   4  -7   3          0.00          0.00         0.37 o
  -3  -6   3         53.49         57.15         1.15 o
  -2  -6   3          6.16          6.47         0.18 o
  -1  -6   3          2.59          1.92         0.10 o
   0  -6   3         72.49         64.08         0.71 o
   1  -6   3        115.04        116.04         1.30 o
   2  -6   3         74.16         71.47         0.86 o
   3  -6   3         41.59         75.16         2.14 o
   4  -6   3          1.49          0.89         0.22 o
   5  -6   3          0.10          0.00         0.32 o
  -4  -5   3         27.64         28.82         1.22 o
  -3  -5   3         26.44         25.90         0.49 o
  -2  -5   3         17.53         15.70         0.27 o
  -1  -5   3         39.76         37.76         0.50 o
   0  -5   3        537.92        538.81         4.90 o
   1  -5   3          7.73          8.72         0.18 o
   2  -5   3        257.34        249.91         2.66 o
   3  -5   3         63.72         66.61         0.89 o
   4  -5   3          5.62          4.29         0.31 o
   5  -5   3          0.34          0.20         0.29 o
  -4  -4   3         41.76         49.31         3.50 o
  -3  -4   3         30.86         32.55         0.52 o
  -2  -4   3         35.57         40.69         0.48 o
  -1  -4   3        356.80        379.17         3.93 o
   0  -4   3         35.14         47.92         0.53 o
   1  -4   3         35.79         33.95         0.43 o
   2  -4   3         13.37         13.98         0.24 o
   3  -4   3        104.42         97.20         1.13 o
   4  -4   3          2.81          2.52         0.18 o
   5  -4   3         28.51         29.01         0.94 o
  -4  -3   3         14.45         16.31         0.52 o
  -3  -3   3         53.69         48.81         0.74 o
  -2  -3   3         23.58         25.35         0.32 o
  -1  -3   3       1520.18       1566.85        17.57 o
   0  -3   3        279.46        311.69         3.02 o
   1  -3   3         14.29         22.58         0.35 o
   2  -3   3         47.95         47.15         0.59 o
   3  -3   3         16.01         16.44         0.30 o
   4  -3   3         17.45         14.36         0.35 o
   5  -3   3          0.25          0.37         0.24 o
  -5  -2   3          0.03          0.00         0.22 o
  -4  -2   3          4.30          4.66         0.39 o
  -3  -2   3          2.51          1.89         0.12 o
  -2  -2   3         14.34         17.49         0.26 o
  -1  -2   3        314.75        331.90         3.70 o
   0  -2   3          0.50          1.47         0.07 o
   1  -2   3        243.14        268.04         2.79 o
   2  -2   3         14.34         11.73         0.21 o
   3  -2   3         11.54         13.95         0.26 o
   4  -2   3         41.60         43.66         0.92 o
   5  -2   3          3.58          3.86         0.40 o
  -5  -1   3          9.78         10.76         0.40 o
  -4  -1   3          8.12          8.36         0.76 o
  -3  -1   3        105.64        111.84         1.36 o
  -2  -1   3        612.26        639.52         7.77 o
  -1  -1   3          8.26          6.03         0.19 o
   0  -1   3        382.44        379.57         4.63 o
   1  -1   3       1183.68       1230.20        12.61 o
   2  -1   3          9.34          5.29         0.13 o
   3  -1   3        162.52        161.04         1.78 o
   4  -1   3          3.53          4.28         0.23 o
   5  -1   3         60.01         60.83         1.54 o
  -5   0   3          0.76          0.86         0.18 o
  -4   0   3          0.00          0.01         0.11 o
  -3   0   3         67.59         81.63         1.13 o
  -2   0   3        174.17        157.95         1.81 o
  -1   0   3          0.01          0.64         0.07 o
   0   0   3        342.89        386.69         7.53 o
   1   0   3          0.08          0.00         0.06 o
   2   0   3          1.55          1.75         0.09 o
   4   0   3          1.64          1.54         0.13 o
   5   0   3         17.91         19.61         1.04 o
  -5   1   3          0.02          0.10         0.14 o
  -4   1   3          0.44          0.43         0.16 o
  -3   1   3        104.64        105.26         1.42 o
  -2   1   3         12.07         17.15         0.35 o
  -1   1   3       1252.87       1176.06        22.60 o
   0   1   3        477.34        504.10         9.76 o
   1   1   3        287.34        342.47         3.83 o
   2   1   3        615.77        677.85         6.98 o
   3   1   3         68.55         69.39         0.86 o
   4   1   3          8.33          9.11         0.28 o
   5   1   3          5.41          5.65         0.72 o
  -5   2   3         11.08         10.09         0.39 o
  -4   2   3          1.07          1.30         0.21 o
  -3   2   3        251.03        225.83         2.85 o
  -2   2   3        649.83        622.63         9.77 o
  -1   2   3        212.90        196.61         4.04 o
   0   2   3        479.68        475.84         7.49 o
   1   2   3        326.76        323.54         3.36 o
   2   2   3         34.44         40.94         0.52 o
   3   2   3         42.89         41.40         0.67 o
   4   2   3         19.25         19.80         0.48 o
  -5   3   3         13.48         12.95         0.54 o
  -4   3   3          8.22          7.38         0.50 o
  -3   3   3        123.67        148.38         1.92 o
  -2   3   3        604.32        563.55         8.88 o
  -1   3   3         17.17         20.33         0.43 o
   0   3   3        213.83        225.62         3.62 o
   1   3   3         12.31         18.06         0.28 o
   2   3   3         94.64        103.11         1.38 o
   3   3   3         50.71         51.65         0.90 o
   4   3   3         47.47         51.38         0.93 o
  -5   4   3          2.91          1.74         0.27 o
  -4   4   3          0.31          1.16         0.15 o
  -3   4   3         86.70         88.45         1.21 o
  -2   4   3         31.70         27.74         0.50 o
  -1   4   3         13.03          9.21         0.25 o
   0   4   3        302.26        307.96         4.25 o
   1   4   3         10.93          9.30         0.22 o
   2   4   3         37.10         35.03         0.63 o
   3   4   3          0.06          0.00         0.09 o
   4   4   3          1.86          2.00         0.21 o
  -5   5   3          0.69          1.04         0.22 o
  -4   5   3          2.58          1.16         0.18 o
  -3   5   3          9.36         10.32         0.38 o
  -2   5   3          0.04          0.14         0.08 o
  -1   5   3         80.11         58.84         1.09 o
   0   5   3          4.47          4.30         0.17 o
   1   5   3         49.31         47.63         0.91 o
   2   5   3         40.43         37.70         0.73 o
   3   5   3          0.26          0.54         0.13 o
   4   5   3         21.84         24.17         0.67 o
  -5   6   3          0.11          0.00         0.21 o
  -4   6   3          1.04          0.48         0.18 o
  -3   6   3        150.38        151.98         2.61 o
  -2   6   3         30.88         29.66         0.81 o
  -1   6   3          2.84          2.23         0.16 o
   0   6   3         38.65         36.04         0.65 o
   1   6   3        206.02        204.85         3.39 o
   2   6   3          3.62          3.14         0.19 o
   3   6   3         26.23         26.69         0.68 o
  -4   7   3          6.37          6.91         0.56 o
  -3   7   3          1.00          1.57         0.18 o
  -2   7   3         38.20         34.31         0.70 o
  -1   7   3          7.41          9.34         0.32 o
   0   7   3        188.45        190.02         3.18 o
   1   7   3        111.88        109.68         1.95 o
   2   7   3          3.67          3.53         0.26 o
   3   7   3          1.46          2.52         0.37 o
  -4   8   3         50.08         51.58         1.17 o
  -3   8   3          3.09          3.07         0.26 o
  -2   8   3         14.88         12.92         0.40 o
  -1   8   3         49.34         45.73         0.94 o
   0   8   3         75.59         81.34         1.53 o
   1   8   3          0.01          0.11         0.15 o
   2   8   3          0.02          0.05         0.18 o
  -4   9   3          5.12          4.26         0.37 o
  -3   9   3          0.15          0.07         0.18 o
  -2   9   3          2.88          3.73         0.30 o
  -1   9   3         26.19         24.88         0.63 o
   0   9   3         13.67         13.83         0.47 o
   1   9   3          9.41          8.69         0.40 o
   2   9   3         13.54         12.83         1.05 o
  -3  10   3          1.76          2.22         0.28 o
  -2  10   3          5.73          4.50         0.31 o
  -1  10   3          6.44          6.64         0.36 o
   0  10   3         37.99         41.53         0.96 o
   1  10   3          5.03          6.09         0.40 o
  -1  11   3          5.19          4.09         0.31 o
   1 -11   4          1.50          1.86         0.29 o
   2 -11   4          1.56          1.31         0.27 o
  -1 -10   4          3.80          1.29         0.43 o
   0 -10   4          1.35          1.50         0.24 o
   1 -10   4         14.76         15.16         0.58 o
   2 -10   4          4.01          3.77         0.40 o
   3 -10   4         27.71         27.71         1.20 o
  -2  -9   4         13.86         14.19         0.57 o
  -1  -9   4          4.74          3.39         0.21 o
   0  -9   4          6.82          4.63         0.23 o
   1  -9   4          0.05          0.00         0.08 o
   2  -9   4          0.20          0.26         0.15 o
   3  -9   4          9.21         11.27         0.47 o
   4  -9   4        141.30        147.38         4.43 o
  -2  -8   4          0.04          0.00         0.10 o
  -1  -8   4         42.26         39.80         0.72 o
   0  -8   4          0.66          0.84         0.10 o
   1  -8   4          0.94          1.03         0.09 o
   2  -8   4         28.66         31.61         0.57 o
   3  -8   4          3.76          5.89         0.37 o
   4  -8   4          0.98          3.22         0.57 o
  -3  -7   4          6.69          7.13         0.50 o
  -2  -7   4         25.09         23.36         0.53 o
  -1  -7   4         88.15         85.41         1.19 o
   0  -7   4         11.52          9.64         0.20 o
   1  -7   4         73.07         72.73         0.88 o
   2  -7   4        115.45        115.20         1.44 o
   3  -7   4         78.72         74.22         1.01 o
   4  -7   4         14.92         12.80         0.60 o
  -3  -6   4          0.00          0.02         0.10 o
  -2  -6   4          1.55          1.55         0.13 o
  -1  -6   4         29.95         30.68         0.46 o
   0  -6   4          6.60          5.10         0.13 o
   1  -6   4         12.71          9.03         0.19 o
   2  -6   4         18.34         16.99         0.30 o
   3  -6   4         11.69         13.84         0.31 o
   4  -6   4          3.07          3.05         0.30 o
   5  -6   4          1.33          1.89         0.30 o
  -4  -5   4         13.37         13.16         0.79 o
  -3  -5   4          8.71          9.34         0.33 o
  -2  -5   4         38.26         39.85         0.63 o
  -1  -5   4         42.15         48.42         0.64 o
   0  -5   4        356.40        352.72         3.44 o
   1  -5   4          0.56          2.97         0.13 o
   2  -5   4         17.19         19.08         0.33 o
   3  -5   4         14.97         18.00         0.35 o
   4  -5   4          0.31          0.00         0.24 o
   5  -5   4         19.68         19.74         0.77 o
  -4  -4   4         23.26         21.36         0.77 o
  -3  -4   4          1.09          1.04         0.12 o
  -2  -4   4          1.18          1.35         0.10 o
  -1  -4   4        291.68        292.40         3.05 o
   0  -4   4          4.83          8.35         0.15 o
   1  -4   4          0.20          0.34         0.04 o
   2  -4   4         57.20         73.17         0.87 o
   3  -4   4         12.16         11.98         0.25 o
   4  -4   4          4.92          3.62         0.27 o
   5  -4   4          1.16          1.15         0.25 o
  -4  -3   4         22.23         21.38         0.75 o
  -3  -3   4          0.76          1.33         0.13 o
  -2  -3   4         45.79         46.00         0.62 o
  -1  -3   4         30.52         42.53         0.52 o
   0  -3   4         48.44         56.70         0.66 o
   1  -3   4        465.59        439.99         4.90 o
   2  -3   4        163.06        174.01         2.08 o
   3  -3   4          0.76          1.66         0.10 o
   4  -3   4         57.47         58.58         1.00 o
   5  -3   4         53.99         53.36         1.41 o
  -5  -2   4          2.98          3.18         0.42 o
  -4  -2   4          0.34          0.19         0.14 o
  -3  -2   4          3.79          3.64         0.15 o
  -2  -2   4        338.05        357.40         4.39 o
  -1  -2   4         29.62         37.10         0.44 o
   0  -2   4         81.22         64.76         0.72 o
   1  -2   4          0.01          0.02         0.03 o
   2  -2   4          3.73          4.96         0.14 o
   3  -2   4        144.79        137.22         1.67 o
   4  -2   4        130.68        131.01         1.97 o
   5  -2   4          1.18          0.88         0.24 o
  -5  -1   4          0.05          0.08         0.16 o
  -4  -1   4          1.13          1.28         0.22 o
  -3  -1   4         87.74         91.74         1.14 o
  -2  -1   4         31.15         30.18         0.38 o
  -1  -1   4         61.13         68.15         0.81 o
   0  -1   4         25.90         18.51         0.26 o
   1  -1   4         33.49         38.37         0.50 o
   2  -1   4         43.14         50.82         0.62 o
   3  -1   4        215.33        236.81         2.56 o
   4  -1   4         16.79         17.80         0.44 o
   5  -1   4          7.84          9.73         0.93 o
  -5   0   4         31.37         32.48         0.91 o
  -4   0   4          3.38          3.10         0.25 o
  -3   0   4          0.22          0.12         0.06 o
  -2   0   4         38.32         39.56         0.51 o
  -1   0   4          6.61         10.87         0.50 o
   0   0   4         20.10         25.70         0.60 o
   1   0   4        289.17        310.87         5.30 o
   2   0   4        552.15        574.34         5.92 o
   3   0   4         67.39         72.90         1.15 o
   4   0   4         61.84         62.50         0.94 o
   5   0   4          1.19          1.23         0.46 o
  -5   1   4         12.98         14.24         0.55 o
  -4   1   4         32.10         32.43         0.75 o
  -3   1   4          0.60          0.00         0.09 o
  -2   1   4        364.30        372.93         5.89 o
  -1   1   4         96.93        105.11         2.15 o
   0   1   4        161.48        157.90         3.16 o
   1   1   4         24.24         29.13         0.59 o
   2   1   4          7.67          6.15         0.18 o
   3   1   4          0.04          0.18         0.10 o
   4   1   4          6.45          6.55         0.29 o
   5   1   4          0.46          0.43         0.19 o
  -5   2   4          0.88          0.58         0.21 o
  -4   2   4          3.71          4.48         0.27 o
  -3   2   4        335.56        309.09         5.97 o
  -2   2   4          0.36          3.46         0.18 o
  -1   2   4         46.01         56.86         2.61 o
   0   2   4         13.56         14.69         0.48 o
   1   2   4        995.18       1175.68        14.34 o
   2   2   4         39.85         49.76         0.81 o
   3   2   4          0.72          0.29         0.11 o
   4   2   4          5.91          5.77         0.28 o
  -5   3   4          0.01          0.03         0.17 o
  -4   3   4         12.65          9.56         0.38 o
  -3   3   4          7.40          6.20         0.33 o
  -2   3   4        133.98        109.05         1.83 o
  -1   3   4         18.53         23.24         0.93 o
   0   3   4        882.16        944.15        18.13 o
   1   3   4        131.99        135.16         2.20 o
   2   3   4         15.90         18.18         0.42 o
   3   3   4          4.70          4.35         0.30 o
   4   3   4         54.89         52.29         1.11 o
  -5   4   4          9.02         11.38         0.42 o
  -4   4   4         62.68         60.60         1.22 o
  -3   4   4        151.80        136.97         2.93 o
  -2   4   4        211.08        218.37         4.30 o
  -1   4   4         32.07         28.16         0.57 o
   0   4   4        130.38        147.91         3.08 o
   1   4   4         37.19         42.06         0.79 o
   2   4   4          6.34          4.34         0.26 o
   3   4   4         40.65         36.21         0.70 o
   4   4   4          3.28          4.50         0.30 o
  -5   5   4          2.14          2.40         0.47 o
  -4   5   4         10.73         12.48         0.47 o
  -3   5   4         16.95         15.93         0.93 o
  -2   5   4         30.53         30.33         0.76 o
  -1   5   4         25.65         26.67         0.60 o
   0   5   4          2.85          3.39         0.23 o
   1   5   4         12.18         11.92         0.35 o
   2   5   4         15.73         15.42         0.37 o
   3   5   4         29.20         29.17         0.72 o
  -5   6   4          2.46          2.25         0.28 o
  -4   6   4          6.69          7.42         0.39 o
  -3   6   4         62.82         70.36         1.72 o
  -2   6   4          3.49          4.98         0.27 o
  -1   6   4         51.13         44.11         1.02 o
   0   6   4        102.05         88.86         1.58 o
   1   6   4         39.70         35.46         0.77 o
   2   6   4         69.87         60.27         1.03 o
   3   6   4          2.48          2.04         0.24 o
  -4   7   4          9.22          9.74         0.54 o
  -3   7   4         20.39         16.43         0.48 o
  -2   7   4         24.23         20.53         0.67 o
  -1   7   4          7.89          7.09         0.27 o
   0   7   4          0.61          0.53         0.12 o
   1   7   4        134.76        120.86         2.14 o
   2   7   4          0.29          0.35         0.22 o
   3   7   4         14.72         14.28         0.52 o
  -4   8   4          0.57          1.74         0.23 o
  -3   8   4          6.16          4.81         0.32 o
  -2   8   4          8.06          9.65         0.50 o
  -1   8   4         10.58          9.33         0.33 o
   0   8   4        237.17        236.75         3.96 o
   1   8   4         85.80         80.31         1.54 o
   2   8   4          3.20          1.94         0.24 o
  -3   9   4          1.54          0.91         0.39 o
  -2   9   4          4.00          5.68         0.28 o
  -1   9   4         56.00         56.73         1.17 o
   0   9   4        107.84        102.44         1.89 o
   1   9   4          1.32          1.56         0.22 o
  -3  10   4          5.37          4.91         0.39 o
  -2  10   4          1.27          1.14         0.20 o
  -1  10   4         32.99         34.26         0.83 o
   0  10   4         24.97         24.55         0.69 o
   1 -11   5          0.42          0.16         0.18 o
  -1 -10   5          0.68          0.21         0.29 o
   0 -10   5          4.44          4.08         0.46 o
   1 -10   5         10.84         10.92         0.51 o
   2 -10   5          0.74          0.28         0.18 o
   3 -10   5          1.70          1.72         0.25 o
  -2  -9   5          0.14          0.32         0.21 o
  -1  -9   5         36.17         29.86         0.94 o
   0  -9   5         10.13         12.10         0.33 o
   1  -9   5          6.89          5.26         0.23 o
   2  -9   5        104.47        106.42         1.92 o
   3  -9   5         35.07         34.96         0.83 o
  -2  -8   5         18.71         19.68         0.67 o
  -1  -8   5         13.55         14.59         0.44 o
   0  -8   5          1.71          0.96         0.12 o
   1  -8   5         15.95         14.46         0.32 o
   2  -8   5        138.04        145.82         1.94 o
   3  -8   5          8.70          7.58         0.37 o
   4  -8   5          1.51          1.26         0.29 o
  -3  -7   5          0.64          0.89         0.39 o
  -2  -7   5          0.08          0.08         0.10 o
  -1  -7   5          0.44          0.11         0.09 o
   0  -7   5          0.23          0.01         0.05 o
   1  -7   5        378.73        371.25         3.91 o
   2  -7   5          0.77          0.86         0.09 o
   3  -7   5          5.47          7.59         0.25 o
   4  -7   5          0.11          0.53         0.24 o
  -3  -6   5          8.05          8.57         0.38 o
  -2  -6   5         19.46         18.37         0.44 o
  -1  -6   5         38.76         40.02         0.70 o
   0  -6   5         73.47         77.62         0.91 o
   1  -6   5         46.56         46.90         0.60 o
   2  -6   5         85.94         91.17         1.07 o
   3  -6   5          2.39          2.47         0.16 o
   4  -6   5         11.79         11.60         0.51 o
  -4  -5   5          3.53          2.98         0.46 o
  -3  -5   5         12.35         10.85         0.34 o
  -2  -5   5         21.39         24.74         0.51 o
  -1  -5   5          1.13          1.52         0.11 o
   0  -5   5         49.28         53.74         0.61 o
   1  -5   5         61.25         59.23         0.71 o
   2  -5   5         14.14         10.48         0.22 o
   3  -5   5          2.30          2.46         0.14 o
   4  -5   5          0.94          0.72         0.14 o
   5  -5   5          8.80          7.96         0.51 o
  -4  -4   5         12.87         11.90         0.60 o
  -3  -4   5         24.03         23.21         0.51 o
  -2  -4   5         18.97         19.75         0.55 o
  -1  -4   5        149.18        178.33         2.06 o
   0  -4   5         20.57         27.36         0.37 o
   1  -4   5          0.28          0.00         0.04 o
   2  -4   5         64.31         75.46         0.89 o
   3  -4   5          3.24          3.53         0.16 o
   4  -4   5         50.78         47.86         0.84 o
   5  -4   5         18.55         18.88         1.29 o
  -4  -3   5          2.44          3.88         0.37 o
  -3  -3   5         11.56          9.35         0.27 o
  -2  -3   5        302.26        315.91         3.91 o
  -1  -3   5         25.78         27.55         0.39 o
   0  -3   5          1.86          3.14         0.12 o
   1  -3   5         51.72         68.40         0.86 o
   2  -3   5        155.97        164.00         1.78 o
   3  -3   5         14.31         13.96         0.32 o
   4  -3   5         56.69         57.22         0.98 o
   5  -3   5          2.13          0.79         0.50 o
  -4  -2   5         47.21         43.21         1.82 o
  -3  -2   5          0.02          0.12         0.16 o
  -2  -2   5          6.42          9.30         0.19 o
  -1  -2   5         90.74         96.34         1.05 o
   0  -2   5         67.27         75.58         0.90 o
   1  -2   5        390.13        514.97         6.42 o
   2  -2   5         98.99         91.24         1.04 o
   3  -2   5         51.57         52.22         0.79 o
   4  -2   5          0.93          0.44         0.11 o
   5  -2   5         74.97         72.33         1.73 o
  -5  -1   5          0.91          0.57         0.50 o
  -4  -1   5         32.41         29.88         0.90 o
  -3  -1   5         23.08         21.79         0.36 o
  -2  -1   5         29.81         32.75         0.45 o
  -1  -1   5          8.20         10.61         0.26 o
   0  -1   5        533.56        547.06         8.63 o
   1  -1   5         61.07         78.57         1.73 o
   2  -1   5          0.06          0.00         0.05 o
   3  -1   5          5.74          7.25         0.22 o
   4  -1   5         74.65         79.15         1.32 o
   5  -1   5          1.23          1.23         0.39 o
  -5   0   5         14.08         15.10         0.94 o
  -4   0   5          0.05          0.02         0.09 o
  -3   0   5         23.67         27.47         0.42 o
  -2   0   5        135.86        135.20         1.94 o
  -1   0   5         29.45         29.03         0.70 o
   0   0   5        692.27        824.76        13.78 o
   1   0   5         11.24         16.65         0.34 o
   2   0   5         40.69         52.46         0.77 o
   3   0   5         46.05         41.84         1.14 o
   4   0   5          4.50          3.74         0.28 o
   5   0   5          0.12          0.00         0.18 o
  -5   1   5          5.41          4.94         0.34 o
  -4   1   5         10.96          9.81         0.48 o
  -3   1   5          4.06          4.28         0.82 o
  -2   1   5         68.31         69.79         1.22 o
  -1   1   5         69.69         74.57         1.59 o
   0   1   5        216.14        254.71         5.03 o
   1   1   5        136.95        152.53         2.12 o
   2   1   5         76.66         82.94         1.13 o
   3   1   5         29.72         28.31         0.57 o
   4   1   5          3.28          2.33         0.20 o
  -5   2   5          0.02          0.00         0.18 o
  -4   2   5         38.64         40.92         0.87 o
  -3   2   5          0.93          0.91         0.22 o
  -2   2   5        410.13        414.26         8.07 o
  -1   2   5        639.03        723.71        15.27 o
   0   2   5         65.01         69.25         1.54 o
   1   2   5          3.73          6.31         0.18 o
   2   2   5          0.44          0.23         0.08 o
   3   2   5          8.90          8.63         0.36 o
   4   2   5         23.82         22.28         0.61 o
  -5   3   5          1.71          1.55         0.33 o
  -4   3   5          1.13          1.70         0.18 o
  -3   3   5        157.99        146.95         3.08 o
  -2   3   5        106.29        112.48         3.36 o
  -1   3   5        112.09        108.04         2.30 o
   0   3   5        101.55        101.89         2.17 o
   1   3   5        109.72        106.28         1.60 o
   2   3   5         48.15         46.20         0.79 o
   3   3   5         14.92         13.49         0.37 o
   4   3   5          0.18          0.00         0.15 o
  -5   4   5          5.58          5.36         0.40 o
  -4   4   5         21.49         15.72         0.62 o
  -3   4   5         26.39         26.89         1.22 o
  -2   4   5        106.35        120.17         2.43 o
  -1   4   5          0.13          0.19         0.14 o
   0   4   5         19.97         23.88         0.73 o
   1   4   5         15.13         17.29         0.41 o
   2   4   5          1.67          0.73         0.13 o
   3   4   5         75.81         67.40         1.15 o
   4   4   5          0.58          1.33         0.22 o
  -5   5   5         13.54         14.33         0.49 o
  -4   5   5         11.71         11.97         0.43 o
  -3   5   5         53.25         55.42         2.00 o
  -2   5   5          0.20          0.62         0.11 o
  -1   5   5        265.45        260.54         4.24 o
   0   5   5         37.43         35.84         0.81 o
   1   5   5         35.83         35.37         1.17 o
   2   5   5         56.69         44.50         0.79 o
   3   5   5         33.91         31.34         0.78 o
  -4   6   5          6.68          5.43         0.82 o
  -3   6   5          1.23          0.99         0.27 o
  -2   6   5          0.07          0.40         0.29 o
  -1   6   5         11.14         11.01         1.07 o
   0   6   5          8.35          8.38         0.61 o
   1   6   5          5.86          6.22         0.34 o
   2   6   5         39.37         34.56         0.80 o
   3   6   5          0.68          1.04         0.28 o
  -4   7   5         40.77         45.23         1.61 o
  -3   7   5          6.67          7.06         0.53 o
  -2   7   5          0.99          0.78         0.22 o
  -1   7   5         23.56         23.26         0.81 o
   0   7   5         16.86         17.79         0.48 o
   1   7   5         83.83         69.19         1.35 o
   2   7   5          0.06          0.00         0.13 o
  -4   8   5          0.19          0.00         0.18 o
  -3   8   5          2.32          2.89         0.50 o
  -2   8   5         30.73         31.70         0.80 o
  -1   8   5         45.01         42.97         0.92 o
   0   8   5         14.30         12.55         0.43 o
   1   8   5          4.00          2.95         0.32 o
   2   8   5          0.71          0.00         0.17 o
  -3   9   5          3.26          2.15         0.46 o
  -2   9   5        164.24        175.84         3.11 o
  -1   9   5          4.08          3.87         0.28 o
   0   9   5          9.43         10.54         0.46 o
   1   9   5          5.87          6.47         0.38 o
  -2  10   5         27.32         31.44         0.71 o
  -1  10   5         71.07         72.74         1.45 o
   0  10   5          2.35          3.56         0.35 o
   0 -10   6         15.42         17.50         0.79 o
   1 -10   6          0.05          0.07         0.13 o
   2 -10   6         25.16         26.99         0.86 o
  -1  -9   6         10.07          7.61         0.42 o
   0  -9   6          1.43          2.42         0.24 o
   1  -9   6          5.83          4.29         0.22 o
   2  -9   6         23.42         21.19         0.50 o
   3  -9   6          2.94          8.62         1.68 o
  -2  -8   6          0.79          1.32         0.22 o
  -1  -8   6         14.64         13.92         0.82 o
   0  -8   6         10.65         10.74         0.36 o
   1  -8   6         15.30         15.89         0.47 o
   2  -8   6         36.21         34.52         0.59 o
   3  -8   6         14.67         14.88         0.37 o
   4  -8   6          2.37          2.43         0.29 o
  -3  -7   6          1.30          0.96         0.22 o
  -2  -7   6         36.94         35.07         1.48 o
  -1  -7   6          1.22          1.60         0.17 o
   0  -7   6         31.01         33.21         0.66 o
   1  -7   6         54.73         54.19         0.92 o
   2  -7   6         76.52         75.84         1.08 o
   3  -7   6          9.91          9.46         0.28 o
   4  -7   6          0.00          0.05         0.21 o
  -3  -6   6          0.11          0.17         0.14 o
  -2  -6   6         16.35         15.36         0.39 o
  -1  -6   6         15.33         15.89         0.39 o
   0  -6   6         54.27         57.55         0.96 o
   1  -6   6        171.08        163.74         2.76 o
   2  -6   6          4.67          4.13         0.19 o
   3  -6   6          2.93          3.14         0.16 o
   4  -6   6         10.80         12.04         0.35 o
  -3  -5   6          2.62          2.50         0.23 o
  -2  -5   6         39.08         36.88         0.69 o
  -1  -5   6         16.90         16.25         0.37 o
   0  -5   6        252.66        251.65         3.17 o
   1  -5   6         18.23         16.01         0.39 o
   2  -5   6          1.89          1.82         0.14 o
   3  -5   6          4.95          5.45         0.20 o
   4  -5   6          0.38          0.17         0.11 o
  -4  -4   6         11.90         12.60         0.61 o
  -3  -4   6         24.89         19.16         0.73 o
  -2  -4   6         32.46         32.30         0.59 o
  -1  -4   6         23.16         25.89         0.48 o
   0  -4   6         43.70         41.09         0.56 o
   1  -4   6         30.57         30.08         0.49 o
   2  -4   6         18.36         25.33         0.40 o
   3  -4   6         21.66         20.53         0.40 o
   4  -4   6         41.13         38.35         0.86 o
  -4  -3   6         13.42         11.89         0.55 o
  -3  -3   6         41.02         36.26         0.66 o
  -2  -3   6         37.53         43.14         0.59 o
  -1  -3   6          3.70          3.56         0.12 o
   0  -3   6         48.28         66.35         1.36 o
   1  -3   6         26.81         22.74         0.44 o
   2  -3   6         18.66         17.37         0.36 o
   3  -3   6          3.24          6.82         0.57 o
   4  -3   6         62.23         68.47         1.20 o
   5  -3   6          3.00          3.00         0.30 o
  -4  -2   6          7.02          5.36         0.38 o
  -3  -2   6         12.55         12.12         0.44 o
  -2  -2   6          1.81          2.19         0.10 o
  -1  -2   6        200.87        211.36         2.64 o
   0  -2   6         18.87         18.23         0.39 o
   1  -2   6         85.36         82.11         1.46 o
   2  -2   6         74.19         75.35         1.18 o
   3  -2   6         72.25         71.72         1.46 o
   4  -2   6         49.33         49.13         1.26 o
  -4  -1   6          0.72          0.74         0.39 o
  -3  -1   6        140.00        133.55         1.58 o
  -2  -1   6          7.47          6.69         0.24 o
  -1  -1   6        215.39        223.81         9.12 o
   0  -1   6        435.90        528.90         8.34 o
   1  -1   6        211.90        262.01         8.12 o
   2  -1   6          1.24          0.15         0.07 o
   3  -1   6        240.20        254.13         3.90 o
   4  -1   6          0.01          0.00         0.12 o
  -5   0   6          5.21          4.86         0.44 o
  -4   0   6          6.43          7.75         0.32 o
  -3   0   6          6.09         17.99         0.56 o
  -2   0   6         62.32         46.64         0.87 o
  -1   0   6          5.32          5.99         0.39 o
   0   0   6        158.60        185.74         7.08 o
   1   0   6        128.09        138.54         3.01 o
   2   0   6        193.91        196.87         2.81 o
   3   0   6          0.18          0.18         0.11 o
   4   0   6         63.04         58.94         1.20 o
  -5   1   6          3.45          3.16         0.30 o
  -4   1   6          1.98          2.08         0.21 o
  -3   1   6          7.29          6.14         0.68 o
  -2   1   6         32.85         29.94         0.78 o
  -1   1   6        654.32        718.98        19.31 o
   0   1   6          1.85          2.98         0.22 o
   1   1   6        143.22        164.85         2.62 o
   2   1   6          2.11          1.54         0.12 o
   3   1   6          0.06          0.00         0.11 o
   4   1   6         16.46         16.57         0.53 o
  -5   2   6          0.62          0.35         0.21 o
  -4   2   6         84.23         82.96         1.55 o
  -3   2   6          0.33          0.21         0.21 o
  -2   2   6         15.21         14.70         0.72 o
  -1   2   6          9.41         11.80         0.54 o
   0   2   6          1.78          1.58         0.25 o
   1   2   6          0.96          0.81         0.28 o
   2   2   6          0.49          0.01         0.08 o
   3   2   6          1.25          1.11         0.15 o
   4   2   6         15.58         13.38         0.48 o
  -5   3   6          1.11          0.93         0.54 o
  -4   3   6        165.34        163.77         3.54 o
  -3   3   6         12.49         35.75         1.43 o
  -2   3   6        151.54        171.84         4.93 o
  -1   3   6        145.04        155.06         3.21 o
   0   3   6        365.51        411.57         8.12 o
   1   3   6          6.47          6.25         0.27 o
   2   3   6         49.45         49.94         0.92 o
   3   3   6        215.33        187.28         2.75 o
   4   3   6         11.19         10.59         0.46 o
  -5   4   6         27.66         25.26         1.06 o
  -4   4   6        138.99        152.66         3.36 o
  -3   4   6        102.80         95.90         3.08 o
  -2   4   6          0.01          0.36         0.21 o
  -1   4   6         39.11         39.18         1.43 o
   0   4   6         22.39         21.96         0.93 o
   1   4   6          7.46          8.27         0.45 o
   2   4   6          1.88          3.20         0.19 o
   3   4   6          0.19          0.00         0.19 o
  -4   5   6          7.72          6.94         0.56 o
  -3   5   6         18.82         22.67         1.14 o
  -2   5   6         38.89         38.49         1.06 o
  -1   5   6         39.38         35.62         1.01 o
   0   5   6          2.26          2.26         0.27 o
   1   5   6          1.01          1.38         0.29 o
   2   5   6        284.79        232.25         3.34 o
   3   5   6         15.35         14.28         0.49 o
  -4   6   6          0.41          0.14         0.27 o
  -3   6   6          0.01          1.14         0.43 o
  -2   6   6          1.91          2.04         0.27 o
  -1   6   6          8.50          8.81         0.48 o
   0   6   6         14.78         15.17         0.63 o
   1   6   6         10.05         10.25         0.34 o
   2   6   6         11.41         10.57         0.41 o
   3   6   6          2.56          2.82         0.40 o
  -4   7   6          6.01          6.63         0.58 o
  -3   7   6          3.28          1.50         0.50 o
  -2   7   6         13.93         13.47         1.00 o
  -1   7   6        252.58        254.74         5.36 o
   0   7   6          0.45          0.42         0.12 o
   1   7   6         62.51         57.01         1.16 o
   2   7   6         25.09         26.40         0.71 o
  -4   8   6          0.00          0.06         0.61 o
  -3   8   6          0.06          0.86         0.43 o
  -2   8   6          7.98          7.81         0.59 o
  -1   8   6        205.62        208.85         4.48 o
   0   8   6         56.63         53.13         1.10 o
   1   8   6          7.64          7.47         0.37 o
   2   8   6          1.32          3.30         0.31 o
  -3   9   6          4.53          6.20         1.11 o
  -2   9   6         83.40         91.15         1.80 o
  -1   9   6         48.81         52.27         1.51 o
   0   9   6          6.89          5.82         0.34 o
   1   9   6          0.84          0.64         0.20 o
  -2  10   6         80.76         82.94         1.73 o
  -1  10   6          0.59          0.71         0.37 o
   0 -10   7          0.02          0.00         0.18 o
   1 -10   7         15.47         18.25         1.86 o
   2 -10   7         20.80         20.10         1.29 o
  -1  -9   7          0.06          0.17         0.18 o
   0  -9   7          5.59          6.56         0.38 o
   1  -9   7          0.61          0.70         0.16 o
   2  -9   7         15.75         17.27         0.72 o
   3  -9   7          0.57          0.36         0.36 o
  -2  -8   7          0.66          0.38         0.17 o
  -1  -8   7          3.63          3.47         0.29 o
   0  -8   7         13.11         13.53         0.45 o
   1  -8   7         78.51         75.27         1.46 o
   2  -8   7          4.26          5.07         0.31 o
   3  -8   7          2.86          2.10         0.21 o
  -2  -7   7         54.21         53.50         1.59 o
  -1  -7   7         13.93         14.91         0.40 o
   0  -7   7         46.26         40.07         0.87 o
   1  -7   7         84.95         86.04         1.60 o
   2  -7   7          0.82          0.70         0.14 o
   3  -7   7          0.51          0.52         0.15 o
   4  -7   7          5.31          3.54         0.31 o
  -3  -6   7         10.33          9.27         0.41 o
  -2  -6   7         23.83         19.77         0.47 o
  -1  -6   7          4.54          5.04         0.23 o
   0  -6   7        120.58        110.95         1.71 o
   1  -6   7         29.86         29.64         0.68 o
   2  -6   7         28.72         28.83         0.59 o
   3  -6   7          0.34          0.25         0.13 o
   4  -6   7         11.45         10.64         0.49 o
  -3  -5   7         66.83         63.57         1.27 o
  -2  -5   7          2.86          3.52         0.31 o
  -1  -5   7          2.61          2.01         0.14 o
   0  -5   7         55.76         58.60         1.85 o
   1  -5   7          0.58          0.42         0.09 o
   2  -5   7         16.36         17.92         0.43 o
   3  -5   7         20.64         19.53         0.48 o
   4  -5   7         13.63         11.78         0.47 o
  -4  -4   7          1.01          1.42         0.31 o
  -3  -4   7          9.63          6.44         0.31 o
  -2  -4   7          5.02          4.57         0.19 o
  -1  -4   7          1.70          1.38         0.12 o
   0  -4   7          5.86          5.11         0.17 o
   1  -4   7          0.11          0.05         0.06 o
   2  -4   7         59.14         55.97         0.94 o
   3  -4   7         23.97         25.18         0.56 o
   4  -4   7          0.07          0.01         0.13 o
  -4  -3   7         25.78         24.96         0.82 o
  -3  -3   7         22.49         17.64         0.42 o
  -2  -3   7         24.80         25.38         0.45 o
  -1  -3   7         56.76         57.75         0.81 o
   0  -3   7         52.37         56.73         0.73 o
   1  -3   7        432.95        493.59         8.81 o
   2  -3   7         15.03         16.15         0.37 o
   3  -3   7          5.04          5.12         0.27 o
   4  -3   7          2.38          2.05         0.20 o
  -4  -2   7         15.59         14.60         0.61 o
  -3  -2   7          4.96          5.48         0.27 o
  -2  -2   7         25.20         26.44         0.60 o
  -1  -2   7         21.26         15.45         0.54 o
   0  -2   7         13.66         13.55         0.31 o
   1  -2   7         82.26         69.49         1.20 o
   2  -2   7          0.21          0.31         0.08 o
   3  -2   7          5.76          4.98         0.25 o
   4  -2   7         52.41         49.32         0.97 o
  -4  -1   7         12.06         10.37         0.50 o
  -3  -1   7         65.08         66.67         1.23 o
  -2  -1   7          0.09          0.03         0.06 o
  -1  -1   7          0.73          0.83         0.29 o
   0  -1   7        670.24        780.67        15.04 o
   1  -1   7         41.24         40.66         1.20 o
   2  -1   7         30.88         33.05         1.08 o
   3  -1   7        223.94        237.00         3.42 o
   4  -1   7          0.04          0.00         0.15 o
  -4   0   7          0.21          0.21         0.43 o
  -3   0   7         16.45         13.67         0.52 o
  -2   0   7         15.62         15.50         0.38 o
  -1   0   7          5.02          2.87         0.22 o
   0   0   7          8.62         19.13         2.40 o
   1   0   7        136.84        153.74         3.42 o
   2   0   7        125.06        139.20         2.06 o
   3   0   7        122.28        127.86         2.10 o
   4   0   7         54.13         55.72         1.19 o
  -4   1   7         25.99         22.97         0.67 o
  -3   1   7        208.30        227.83         6.51 o
  -2   1   7         53.72         50.07         1.19 o
  -1   1   7         63.10         76.63         1.72 o
   0   1   7         91.49        119.92         2.57 o
   1   1   7         30.02         29.01         0.94 o
   2   1   7        347.88        394.81         5.49 o
   3   1   7         17.16         16.59         0.42 o
   4   1   7         84.91         79.42         1.57 o
  -5   2   7          0.11          0.00         0.34 o
  -4   2   7          3.03          2.06         0.82 o
  -3   2   7        217.57        220.32         6.36 o
  -2   2   7         44.76         49.55         1.72 o
  -1   2   7          0.72          0.64         0.15 o
   0   2   7          1.49          2.99         0.27 o
   1   2   7        195.97        193.88         3.27 o
   2   2   7         10.43         12.54         0.35 o
   3   2   7         45.17         43.99         0.92 o
   4   2   7          0.75          0.76         0.19 o
  -4   3   7        102.46        129.40         4.33 o
  -3   3   7          0.57          1.14         0.36 o
  -2   3   7          1.60          1.29         0.29 o
  -1   3   7          0.36          0.32         0.15 o
   0   3   7        265.78        278.73         5.64 o
   1   3   7        164.82        177.01         3.74 o
   2   3   7          8.96          8.54         0.27 o
   3   3   7         55.50         45.86         1.02 o
   4   3   7         30.80         29.80         0.80 o
  -4   4   7         77.82         76.16         1.92 o
  -3   4   7          6.07          5.51         0.64 o
  -2   4   7          0.02          0.21         0.29 o
  -1   4   7         13.50         14.02         0.56 o
   0   4   7         29.53         27.65         0.86 o
   1   4   7          0.05          0.00         0.21 o
   2   4   7         15.02         14.42         0.40 o
   3   4   7          0.38          0.63         0.18 o
  -4   5   7          5.51          6.72         0.79 o
  -3   5   7         18.93         18.24         1.07 o
  -2   5   7         21.40         25.73         1.22 o
  -1   5   7        127.50        127.89         2.83 o
   0   5   7        584.42        580.35        11.45 o
   1   5   7         58.00         56.81         1.11 o
   2   5   7          1.01          0.95         0.18 o
   3   5   7          3.59          1.77         0.24 o
  -4   6   7         13.14         10.58         1.00 o
  -3   6   7          2.75          3.58         0.64 o
  -2   6   7         24.36         24.37         1.14 o
  -1   6   7        243.03        239.63         5.01 o
   0   6   7         21.04         18.07         0.73 o
   1   6   7         31.12         25.91         0.97 o
   2   6   7          0.21          0.00         0.15 o
  -4   7   7          0.05          0.00         0.43 o
  -3   7   7          2.37          1.79         0.57 o
  -2   7   7          1.33          1.08         0.27 o
  -1   7   7        181.59        191.58         4.15 o
   0   7   7          4.38          4.67         0.48 o
   1   7   7         23.87         21.80         0.59 o
   2   7   7         11.91         14.65         0.57 o
  -3   8   7          0.33          0.14         0.43 o
  -2   8   7        235.65        250.11         5.28 o
  -1   8   7          0.47          0.75         0.30 o
   0   8   7          1.93          1.61         0.35 o
   1   8   7          0.58          1.07         0.21 o
  -2   9   7          0.13          0.17         0.22 o
  -1   9   7          5.94          5.53         0.55 o
   0   9   7         10.69         11.51         0.44 o
  -1  -9   8         44.52         44.87         1.24 o
   0  -9   8          1.50          1.50         0.24 o
   1  -9   8          2.24          2.57         0.26 o
   2  -9   8          2.75          2.73         0.30 o
  -2  -8   8          1.66          1.14         0.24 o
  -1  -8   8         24.64         26.45         0.69 o
   0  -8   8          0.06          0.23         0.13 o
   1  -8   8          3.56          4.58         0.27 o
   2  -8   8          1.90          1.50         0.22 o
   3  -8   8          0.18          0.13         0.21 o
  -2  -7   8         27.67         23.38         0.65 o
  -1  -7   8          1.86          1.65         0.20 o
   0  -7   8         13.16         12.80         0.41 o
   1  -7   8        128.52        136.32         2.57 o
   2  -7   8         10.98         10.65         0.41 o
   3  -7   8         38.94         37.14         0.85 o
  -3  -6   8          0.66          0.14         0.25 o
  -2  -6   8          1.75          1.91         0.21 o
  -1  -6   8         30.65         31.70         0.70 o
   0  -6   8        189.63        192.41         3.24 o
   1  -6   8          3.25          3.69         0.25 o
   2  -6   8         23.06         25.03         0.54 o
   3  -6   8         35.71         33.72         0.71 o
   4  -6   8         14.56         14.38         0.58 o
  -3  -5   8          2.88          1.80         0.21 o
  -2  -5   8          0.01          0.14         0.09 o
  -1  -5   8         66.76         67.75         1.11 o
   0  -5   8        186.84        203.67         3.49 o
   1  -5   8         41.00         37.98         0.81 o
   2  -5   8        111.18        100.65         1.82 o
   3  -5   8         13.39         11.28         0.37 o
   4  -5   8         14.73         13.27         0.55 o
  -3  -4   8          2.23          3.43         0.26 o
  -2  -4   8          8.56          9.80         0.35 o
  -1  -4   8        218.78        223.61         3.17 o
   0  -4   8         22.78         21.95         0.40 o
   1  -4   8         51.11         52.66         0.87 o
   2  -4   8         43.12         36.67         0.69 o
   3  -4   8          0.29          0.00         0.11 o
   4  -4   8          0.02          0.33         0.16 o
  -4  -3   8          1.20          2.29         0.30 o
  -3  -3   8          0.38          0.14         0.12 o
  -2  -3   8         35.97         34.84         0.61 o
  -1  -3   8         61.28         65.74         0.91 o
   0  -3   8          0.70          2.00         0.11 o
   1  -3   8         56.26         60.58         0.97 o
   2  -3   8         56.04         44.42         0.80 o
   3  -3   8         24.11         22.26         0.51 o
   4  -3   8         21.63         22.53         0.65 o
  -4  -2   8          0.28          0.40         0.43 o
  -3  -2   8          1.37          1.29         0.17 o
  -2  -2   8          0.73          0.57         0.46 o
  -1  -2   8         15.67         12.31         0.45 o
   0  -2   8         74.11         79.31         1.79 o
   1  -2   8          0.06          0.24         0.09 o
   2  -2   8         11.07         12.80         0.35 o
   3  -2   8         74.53         76.57         1.29 o
   4  -2   8          0.72          0.96         0.21 o
  -4  -1   8          7.88          4.92         0.64 o
  -3  -1   8         40.08         36.85         0.77 o
  -2  -1   8        616.06        642.73        17.74 o
  -1  -1   8         48.33         55.86         1.27 o
   0  -1   8         22.33         24.52         0.69 o
   1  -1   8         10.57         14.48         0.58 o
   2  -1   8         33.13         28.19         0.55 o
   3  -1   8         56.68         62.70         1.09 o
   4  -1   8          3.67          3.21         0.36 o
  -4   0   8          3.85          4.42         0.32 o
  -3   0   8         76.58         71.64         1.89 o
  -2   0   8         37.71         37.39         0.96 o
  -1   0   8        175.04        180.78         5.57 o
   0   0   8          4.51          5.63         0.72 o
   1   0   8        138.34        137.06         4.38 o
   2   0   8         67.76         63.84         1.65 o
   3   0   8         45.31         42.89         0.81 o
   4   0   8         28.54         27.95         0.76 o
  -4   1   8          1.62          1.00         0.50 o
  -3   1   8        432.35        452.94        12.52 o
  -2   1   8         20.89         20.89         0.65 o
  -1   1   8         36.83         39.37         1.72 o
   0   1   8          9.22          7.47         0.57 o
   1   1   8         17.98         21.37         0.57 o
   2   1   8         10.35         10.10         0.29 o
   3   1   8          0.23          0.19         0.13 o
   4   1   8          0.92          0.00         0.22 o
  -4   2   8        122.52        126.95         5.33 o
  -3   2   8          0.01          0.00         0.29 o
  -2   2   8          0.01          0.29         0.21 o
  -1   2   8          1.57          1.31         0.22 o
   0   2   8         84.71         91.32         2.07 o
   1   2   8        355.31        377.95         7.56 o
   2   2   8         60.55         64.66         1.05 o
   3   2   8         15.38         14.45         0.51 o
   4   2   8          1.88          1.17         0.31 o
  -4   3   8         32.48         38.75         1.64 o
  -3   3   8         50.10         50.70         1.86 o
  -2   3   8          8.48         10.63         0.86 o
  -1   3   8         21.69         26.45         0.86 o
   0   3   8          3.49          3.91         0.34 o
   1   3   8        301.73        295.50         6.02 o
   2   3   8         10.99         14.32         0.34 o
   3   3   8          7.98          7.13         0.42 o
  -4   4   8         68.95         71.29         2.57 o
  -3   4   8         10.34          9.08         0.79 o
  -2   4   8         16.81         14.02         0.75 o
  -1   4   8          8.36          8.80         0.46 o
   0   4   8        638.24        640.21        12.57 o
   1   4   8          4.05          4.00         0.50 o
   2   4   8         32.86         26.06         0.66 o
   3   4   8          2.18          1.89         0.25 o
  -4   5   8          0.75          0.64         0.50 o
  -3   5   8         17.61         14.52         1.00 o
  -2   5   8          0.42          0.15         0.18 o
  -1   5   8         92.94         90.48         2.17 o
   0   5   8        153.54        154.04         3.72 o
   1   5   8         78.95         66.23         1.74 o
   2   5   8          8.28          6.24         0.46 o
   3   5   8         10.79          9.79         0.52 o
  -4   6   8          1.17          0.86         0.57 o
  -3   6   8          2.90          1.86         0.50 o
  -2   6   8          5.36          3.72         0.40 o
  -1   6   8        196.92        204.21         4.37 o
   0   6   8         15.70         14.54         0.70 o
   1   6   8          1.65          0.93         0.22 o
   2   6   8          4.80          4.56         0.31 o
  -3   7   8         16.37         19.60         1.29 o
  -2   7   8         13.42         10.91         0.75 o
  -1   7   8          3.06          2.94         0.43 o
   0   7   8         88.87         84.57         2.15 o
   1   7   8          0.50          0.64         0.16 o
  -3   8   8          0.93          2.07         0.64 o
  -2   8   8         29.58         29.94         1.08 o
  -1   8   8         50.14         48.36         1.46 o
   0   8   8          0.06          0.29         0.25 o
   1   8   8          3.77          5.05         0.33 o
  -2   9   8          7.31          5.39         0.55 o
  -1   9   8          0.06          0.00         0.25 o
   0  -9   9          8.95         11.49         0.54 o
   1  -9   9          0.05          0.23         0.18 o
   2  -9   9          3.86          3.86         0.32 o
  -1  -8   9          1.46          2.46         0.41 o
   0  -8   9          0.62          0.94         0.29 o
   1  -8   9          6.07          6.15         0.64 o
   2  -8   9          0.55          0.74         0.19 o
   3  -8   9          8.11          6.36         0.97 o
  -2  -7   9          0.00          0.00         0.16 o
  -1  -7   9          4.35          4.60         0.44 o
   0  -7   9          4.16          4.51         0.89 o
   1  -7   9         18.04         21.45         0.69 o
   2  -7   9          4.37          5.47         0.79 o
   3  -7   9         11.58         10.04         1.00 o
  -2  -6   9          0.37          0.36         0.12 o
  -1  -6   9        106.68        111.35         2.55 o
   0  -6   9          0.02          0.79         0.15 o
   1  -6   9         16.61         15.62         0.46 o
   2  -6   9         28.72         24.72         0.65 o
   3  -6   9         15.67         14.66         0.60 o
  -3  -5   9          0.00          0.00         0.12 o
  -2  -5   9         13.83         16.59         0.50 o
  -1  -5   9         46.73         44.09         0.80 o
   0  -5   9          2.17          2.30         0.17 o
   1  -5   9          9.51         10.12         0.35 o
   2  -5   9          0.46          0.13         0.09 o
   3  -5   9         13.65         12.29         0.45 o
   4  -5   9          4.27          3.86         0.76 o
  -3  -4   9          3.26          3.21         0.26 o
  -2  -4   9         59.48         62.06         1.06 o
  -1  -4   9        303.76        320.29         4.48 o
   0  -4   9         39.17         39.43         0.79 o
   1  -4   9         24.49         20.02         0.49 o
   2  -4   9          4.73          4.68         0.23 o
   3  -4   9         14.25         11.64         0.41 o
   4  -4   9          0.25          0.42         0.21 o
  -3  -3   9          3.94          6.85         0.47 o
  -2  -3   9         44.74         45.91         0.91 o
  -1  -3   9        270.78        256.65         4.19 o
   0  -3   9         13.39         16.62         0.77 o
   1  -3   9          0.75          0.20         0.08 o
   2  -3   9          8.54          8.24         0.38 o
   3  -3   9         31.68         39.70         1.07 o
   4  -3   9         38.46         40.79         0.97 o
  -4  -2   9          2.22          1.24         0.26 o
  -3  -2   9          0.63          0.39         0.12 o
  -2  -2   9        447.76        491.48        13.80 o
  -1  -2   9         23.11         22.38         2.04 o
   0  -2   9         13.03         10.58         0.72 o
   1  -2   9          4.94          6.29         0.37 o
   2  -2   9         49.35         51.59         1.20 o
   3  -2   9         46.78         53.89         1.13 o
   4  -2   9          1.24          1.71         0.25 o
  -4  -1   9          4.68          5.36         0.46 o
  -3  -1   9         14.34         12.48         0.65 o
  -2  -1   9        217.83        208.38         6.15 o
  -1  -1   9         81.58         86.10         2.93 o
   0  -1   9          0.61          1.85         0.19 o
   1  -1   9          5.12          4.52         0.31 o
   2  -1   9         94.13         97.50         1.52 o
   3  -1   9         14.56         13.10         0.46 o
   4  -1   9         11.89         13.07         0.52 o
  -4   0   9          2.84          2.93         0.64 o
  -2   0   9          0.32          0.21         0.15 o
  -1   0   9         32.63         31.07         1.36 o
   0   0   9          8.02          9.07         0.68 o
   1   0   9          5.40          8.33         0.41 o
   2   0   9       1139.52       1279.43        17.37 o
   3   0   9          0.00          0.00         0.28 o
   4   0   9          5.30          4.69         0.36 o
  -4   1   9          2.15          2.22         0.64 o
  -3   1   9          6.73          6.29         0.72 o
  -2   1   9        106.05        108.09         2.37 o
  -1   1   9          8.49          8.43         0.40 o
   0   1   9          7.16          6.76         0.37 o
   1   1   9         60.52         59.16         1.49 o
   2   1   9        109.82        105.50         1.76 o
   3   1   9         20.13         20.55         0.68 o
  -4   2   9         38.48         39.11         1.72 o
  -3   2   9         21.01         22.38         1.07 o
  -2   2   9         33.13         35.62         1.50 o
  -1   2   9          0.55          0.83         0.17 o
   0   2   9        116.57        119.39         2.65 o
   1   2   9       1209.82       1286.97        24.83 o
   2   2   9         44.38         42.61         1.10 o
   3   2   9          0.29          0.00         0.17 o
  -4   3   9          0.39          0.64         0.43 o
  -3   3   9          2.23          7.80         0.72 o
  -2   3   9         41.75         40.92         1.14 o
  -1   3   9         20.36         21.20         0.73 o
   0   3   9         33.48         37.46         1.08 o
   1   3   9         25.20         27.11         0.93 o
   2   3   9         25.04         24.78         1.07 o
   3   3   9          6.36         10.25         0.46 o
  -4   4   9          0.04          0.00         0.36 o
  -3   4   9          0.52          0.00         0.36 o
  -2   4   9          0.17          0.00         0.17 o
  -1   4   9          0.71          0.32         0.20 o
   0   4   9        204.51        197.91         4.22 o
   1   4   9         58.20         60.05         1.59 o
   2   4   9         10.38         10.94         0.41 o
   3   4   9          2.12          3.89         0.41 o
  -4   5   9          4.92          6.15         0.79 o
  -3   5   9          0.75          0.57         0.43 o
  -2   5   9         84.14         76.11         1.92 o
  -1   5   9         22.11         20.02         1.07 o
   0   5   9         95.46         96.04         3.15 o
   1   5   9         17.33         17.29         0.77 o
   2   5   9         10.24          9.17         0.39 o
  -3   6   9          6.32         10.66         1.07 o
  -2   6   9          5.79          5.83         0.53 o
  -1   6   9         49.79         51.33         1.49 o
   0   6   9         13.47         14.17         0.70 o
   1   6   9          8.17          6.30         0.82 o
   2   6   9          0.47          1.58         0.21 o
  -3   7   9         21.83         21.31         1.36 o
  -2   7   9          3.62          3.13         0.48 o
  -1   7   9         11.22         13.68         0.73 o
   0   7   9         29.60         28.02         1.06 o
   1   7   9          2.61          1.18         0.33 o
  -2   8   9          1.04          0.78         0.30 o
  -1   8   9          0.10          0.27         0.32 o
   0   8   9          0.16          0.23         0.27 o
   0  -8  10         12.98         14.42         0.60 o
   1  -8  10          1.13          2.16         0.36 o
   2  -8  10          0.14          0.19         0.29 o
  -1  -7  10          0.56          0.52         0.16 o
   0  -7  10         41.05         38.10         1.08 o
   1  -7  10         68.81         70.48         1.72 o
   2  -7  10          0.16          0.00         0.13 o
   3  -7  10          0.09          0.04         0.18 o
  -2  -6  10          6.91          5.38         0.32 o
  -1  -6  10          0.06          0.06         0.14 o
   0  -6  10        274.53        283.47         7.19 o
   1  -6  10          3.37          3.65         0.32 o
   2  -6  10          6.69          5.48         0.37 o
   3  -6  10         15.55         12.72         0.93 o
  -2  -5  10          0.09          0.04         0.16 o
  -1  -5  10         38.05         38.33         0.86 o
   0  -5  10        215.63        210.38         3.54 o
   1  -5  10          0.41          0.06         0.11 o
   2  -5  10         16.97         17.36         0.61 o
   3  -5  10         25.46         22.55         0.63 o
  -3  -4  10          0.63          1.55         0.45 o
  -2  -4  10         80.72         86.50         1.59 o
  -1  -4  10        350.57        349.29         5.66 o
   0  -4  10          6.79          5.31         0.44 o
   1  -4  10          4.93          4.49         0.35 o
   2  -4  10         24.84         21.76         0.51 o
   3  -4  10         25.55         25.75         0.69 o
  -3  -3  10          0.68          0.95         0.17 o
  -2  -3  10         19.22         18.63         0.50 o
  -1  -3  10        113.30        114.91         2.83 o
   0  -3  10         21.45         24.68         0.67 o
   1  -3  10         39.47         36.80         0.66 o
   2  -3  10         19.34         18.77         0.45 o
   3  -3  10         12.71         15.19         0.51 o
  -3  -2  10          1.63          1.72         0.43 o
  -2  -2  10         65.02         63.29         1.68 o
  -1  -2  10         60.36         53.10         3.40 o
   0  -2  10         39.67         36.75         1.64 o
   1  -2  10          1.00          1.18         0.11 o
   2  -2  10          0.28          0.15         0.14 o
   3  -2  10        304.52        303.55         5.06 o
  -4  -1  10         13.56         14.02         1.14 o
  -3  -1  10          7.83          9.23         0.79 o
  -2  -1  10         32.77         30.97         1.43 o
  -1  -1  10         10.40         13.37         0.86 o
   0  -1  10         13.35         13.88         0.53 o
   1  -1  10          0.00          0.01         0.25 o
   2  -1  10         67.51         78.00         1.45 o
   3  -1  10         33.47         30.94         0.79 o
  -4   0  10          0.35          0.72         0.50 o
  -2   0  10         39.78         38.40         1.64 o
  -1   0  10          5.33          5.29         0.36 o
   0   0  10         21.10         23.12         0.74 o
   1   0  10        137.29        153.29         5.01 o
   2   0  10        206.66        214.67         3.62 o
   3   0  10         10.18          8.58         0.44 o
  -4   1  10          1.15          1.14         0.50 o
  -2   1  10         53.22         49.56         1.30 o
  -1   1  10         13.30         12.76         0.51 o
   0   1  10          8.22         10.97         0.51 o
   1   1  10        268.03        289.83         6.40 o
   2   1  10          3.76          5.33         0.31 o
   3   1  10         18.01         18.41         0.73 o
  -3   2  10          0.06          0.00         0.36 o
  -2   2  10         15.89         13.95         0.93 o
  -1   2  10         95.62         82.88         1.96 o
   0   2  10          1.90          1.28         0.57 o
   1   2  10         20.64         24.42         0.86 o
   2   2  10         31.87         38.44         0.88 o
   3   2  10          4.73          5.28         0.44 o
  -3   3  10          9.06          8.87         0.79 o
  -2   3  10         10.39          8.17         0.48 o
  -1   3  10          3.52          2.19         0.33 o
   0   3  10        220.52        215.20         4.57 o
   1   3  10         47.67         46.33         1.35 o
   2   3  10          3.80          3.41         0.24 o
   3   3  10          0.00          0.21         0.22 o
  -3   4  10          0.14          0.14         0.36 o
  -2   4  10         71.50         64.56         1.67 o
  -1   4  10         35.95         38.46         1.16 o
   0   4  10          2.79          3.97         0.43 o
   1   4  10          1.32          1.50         0.29 o
   2   4  10          2.77          4.37         0.43 o
  -3   5  10         77.30         77.87         2.79 o
  -2   5  10          0.08          0.07         0.36 o
  -1   5  10         25.51         24.96         1.29 o
   0   5  10          1.08          0.64         0.36 o
   1   5  10         22.38         21.57         0.88 o
   2   5  10         10.33         16.22         0.54 o
  -3   6  10         26.12         30.04         1.57 o
  -2   6  10          0.86          0.94         0.68 o
  -1   6  10          0.40          0.29         0.27 o
   0   6  10          0.77          0.07         0.25 o
   1   6  10          5.66          6.38         0.89 o
  -2   7  10          1.61          1.06         0.33 o
  -1   7  10         26.04         29.15         1.11 o
   0   7  10          1.37          1.93         0.38 o
  -1  -7  11          2.44          3.00         0.27 o
   0  -7  11         34.88         36.65         1.06 o
   1  -7  11         10.85          9.05         0.82 o
   2  -7  11          0.08          0.00         0.19 o
  -1  -6  11          7.55          9.50         0.50 o
   0  -6  11        145.98        146.59         3.19 o
   1  -6  11          0.14          0.00         0.21 o
   2  -6  11          6.54          4.31         0.37 o
  -2  -5  11          0.88          1.17         0.18 o
  -1  -5  11        145.05        142.07         2.52 o
   0  -5  11          0.11          0.15         0.14 o
   1  -5  11          1.25          1.11         0.21 o
   2  -5  11         15.28         12.45         0.57 o
   3  -5  11          1.08          1.98         0.30 o
  -2  -4  11         25.23         23.66         0.68 o
  -1  -4  11          0.68          0.86         0.17 o
   0  -4  11         29.23         26.67         0.89 o
   1  -4  11         10.01          7.13         0.35 o
   2  -4  11          0.81          0.12         0.14 o
   3  -4  11          0.64          1.27         0.22 o
  -3  -3  11         11.84         12.49         0.57 o
  -2  -3  11         93.67        100.43         3.65 o
  -1  -3  11         39.14         36.96         2.86 o
   0  -3  11          0.90          1.22         0.14 o
   1  -3  11          1.43          1.87         0.21 o
   2  -3  11         36.03         33.66         0.78 o
   3  -3  11         82.10         80.95         1.60 o
  -2  -2  11          2.43          2.70         0.34 o
  -1  -2  11          0.92          1.24         0.22 o
   0  -2  11         17.84         18.81         1.14 o
   1  -2  11          3.30          3.42         0.21 o
   2  -2  11         13.77         14.30         0.69 o
   3  -2  11        141.23        144.03         2.60 o
  -3  -1  11          3.97          2.86         0.50 o
  -2  -1  11          1.05          1.36         0.43 o
  -1  -1  11         12.84         12.23         0.93 o
   0  -1  11          3.52          3.72         0.64 o
   1  -1  11          8.34          7.64         0.43 o
   2  -1  11        123.15        122.34         2.21 o
   3  -1  11         42.35         44.68         1.21 o
  -2   0  11         14.42         13.02         0.93 o
  -1   0  11         23.34         24.46         1.29 o
   0   0  11         81.71         67.19         1.67 o
   1   0  11         72.77         73.65         1.82 o
   2   0  11          1.05          1.37         0.26 o
   3   0  11         17.76         18.81         0.59 o
  -2   1  11          6.54          5.36         0.72 o
  -1   1  11         30.07         22.25         0.79 o
   0   1  11         38.84         39.44         1.17 o
   1   1  11        170.04        175.54         3.83 o
   2   1  11         59.75         63.30         2.25 o
   3   1  11          0.09          0.00         0.15 o
  -2   2  11          7.33          8.08         0.86 o
  -1   2  11         33.31         26.19         0.89 o
   0   2  11        176.95        189.81         4.09 o
   1   2  11          9.84         11.94         0.72 o
   2   2  11          3.56          2.89         0.23 o
  -2   3  11         86.36         79.83         2.72 o
  -1   3  11         20.81         23.48         0.86 o
   0   3  11         14.24         12.72         0.65 o
   1   3  11          0.00          0.00         0.17 o
   2   3  11          0.43          0.21         0.16 o
  -3   4  11          1.60          0.79         0.43 o
  -2   4  11          0.02          0.00         0.20 o
  -1   4  11          8.64          7.60         0.58 o
   0   4  11         16.78         20.41         0.86 o
   1   4  11          1.62          2.32         0.38 o
   2   4  11          4.82          5.97         0.38 o
  -3   5  11          2.12          1.64         0.50 o
  -2   5  11         27.29         24.17         1.36 o
  -1   5  11          0.19          0.36         0.36 o
   0   5  11         14.41         15.16         1.00 o
   1   5  11         30.10         30.69         1.47 o
  -2   6  11          4.82          4.54         0.82 o
  -1   6  11          4.90          5.10         0.53 o
   0   6  11          0.26          0.00         0.22 o
  -1  -6  12          2.43          2.01         0.23 o
   0  -6  12          1.88          2.35         0.26 o
   1  -6  12         26.51         28.50         0.90 o
   2  -6  12          3.34          3.08         0.75 o
  -1  -5  12          8.66          6.98         0.35 o
   0  -5  12          2.73          2.19         0.26 o
   1  -5  12          1.12          0.92         0.19 o
   2  -5  12         13.35         10.78         0.79 o
  -2  -4  12         18.76         20.08         0.57 o
  -1  -4  12          6.83          7.49         0.34 o
   0  -4  12          0.52          0.54         0.13 o
   1  -4  12         59.04         51.89         1.34 o
   2  -4  12          8.47          8.21         0.45 o
  -2  -3  12          4.01          4.78         0.45 o
  -1  -3  12          7.91          7.26         0.51 o
   0  -3  12          0.92          0.95         0.20 o
   1  -3  12         58.11         56.69         1.40 o
   2  -3  12          5.27          4.28         1.25 o
  -2  -2  12         15.21         16.59         1.14 o
  -1  -2  12         19.36         21.31         1.29 o
   0  -2  12         15.87         14.88         1.14 o
   1  -2  12         40.95         34.34         2.00 o
   2  -2  12          2.74          2.73         0.22 o
  -2  -1  12         11.84         12.16         1.00 o
  -1  -1  12         22.70         23.17         1.36 o
   0  -1  12         85.82         71.29         2.79 o
   1  -1  12          7.28          6.76         0.82 o
   2  -1  12         26.83         27.46         0.83 o
  -2   0  12          0.04          0.00         0.29 o
  -1   0  12         24.78         23.31         1.36 o
   0   0  12          2.53          2.22         0.50 o
   1   0  12          0.03          0.00         0.17 o
   2   0  12          1.04          1.12         0.17 o
  -2   1  12         23.40         23.89         1.36 o
  -1   1  12        141.38        127.50         4.36 o
   0   1  12          7.41          5.78         0.68 o
   1   1  12          1.10          1.19         0.64 o
   2   1  12         27.32         29.68         1.89 o
  -2   2  12          0.21          0.00         0.29 o
  -1   2  12         31.90         31.25         1.05 o
   0   2  12         70.49         70.51         1.83 o
   1   2  12          8.14         11.51         0.63 o
   2   2  12          0.02          0.04         0.15 o
  -2   3  12         20.86         18.11         0.80 o
  -1   3  12        116.48        110.88         2.62 o
   0   3  12         40.54         41.03         1.27 o
   1   3  12         14.30         12.62         0.97 o
  -2   4  12          3.05          2.88         0.40 o
  -1   4  12         31.45         30.67         1.11 o
   0   4  12          1.60          1.50         0.57 o
   1   4  12         14.18         13.76         1.43 o
  -2   5  12         13.00         13.02         1.07 o
  -1   5  12          5.59          6.21         0.58 o
   0   5  12          0.85          1.36         0.50 o
   0  -5  13          6.10          5.84         0.38 o
   1  -5  13          0.17          0.11         0.14 o
  -1  -4  13          3.82          3.41         0.24 o
   0  -4  13         12.14         13.39         0.51 o
   1  -4  13          5.58          6.02         0.38 o
  -2  -3  13          3.73          4.31         0.46 o
  -1  -3  13          0.72          0.96         0.33 o
   0  -3  13          8.39          8.94         1.07 o
   1  -3  13         20.09         21.08         0.74 o
   2  -3  13          0.94          0.64         0.19 o
  -2  -2  13          0.63          0.50         0.36 o
  -1  -2  13          6.64          5.44         0.86 o
   0  -2  13         90.00         83.95         3.29 o
   1  -2  13          2.30          2.15         0.57 o
   2  -2  13          3.50          5.80         0.44 o
  -2  -1  13          0.21          0.14         0.36 o
  -1  -1  13          0.01          0.00         0.29 o
   0  -1  13         11.93          8.80         1.00 o
   1  -1  13          0.84          0.43         0.36 o
   2  -1  13         21.78         26.67         0.70 o
  -2   0  13          2.98          1.64         0.50 o
  -1   0  13          5.53          4.65         0.79 o
   0   0  13          9.87          9.73         1.07 o
   1   0  13          0.10          0.10         0.22 o
   2   0  13          5.98          6.46         0.37 o
  -2   1  13         18.05         19.88         1.29 o
  -1   1  13          0.53          1.43         0.50 o
   0   1  13         52.88         54.49         2.43 o
   1   1  13          1.98          1.93         0.34 o
  -2   2  13          0.00          0.07         0.36 o
  -1   2  13         12.76         12.59         1.07 o
   0   2  13          0.99          2.22         0.34 o
   1   2  13          0.34          0.46         0.27 o
  -2   3  13         10.06         12.01         1.07 o
  -1   3  13          3.82          3.36         0.46 o
   0   3  13          3.58          3.56         0.45 o
   1   3  13          0.12          0.51         0.32 o
  -1   4  13         33.22         37.42         1.28 o
   0   4  13         20.65         23.23         0.98 o
   0  -3  14          8.97          6.22         0.93 o
  -1  -2  14          4.88          5.01         0.86 o
   0  -2  14          2.95          1.22         0.50 o
   1  -2  14         27.07         23.46         1.57 o
  -1  -1  14         21.48         23.39         1.50 o
   0  -1  14          1.97          1.64         0.57 o
   1  -1  14          2.06          1.79         0.57 o
  -1   0  14          0.87          0.43         0.43 o
   0   0  14          1.60          2.65         0.64 o
   1   0  14          0.02          0.00         0.29 o
  -1   1  14          0.01          0.00         0.36 o
   0   1  14          1.93          0.93         0.50 o
  -1   2  14          1.27          2.50         0.64 o
   0   2  14         20.30         18.95         1.43 o
                                                
